# Supplementary material for: Ethyl 2-[1-(3-methyl­but­yl)-4-phenyl-1H-1,2,3-triazol-5-yl]-2-oxo­acetate
Source: Acta Crystallogr Sect E Struct Rep Online. 2013 Nov 13;69(Pt 12):o1768. doi: 10.1107/S1600536813030420 (PMC3885041; doi:10.1107/S1600536813030420)
Supplement: Supplementary file 1 [file e-69-o1768-sup1.cif]

##############################################################################
#                                                                            #
# This CIF contains the data in a paper accepted for publication in          #
# Acta Crystallographica Section E. It conforms to the requirements of       #
# Notes for Authors for Acta Crystallographica Section E, and has been       #
# peer reviewed under the auspices of the IUCr Commission on Journals.       #
#                                                                            #
# Full details of the Crystallographic Information File format               #
# are given in the paper "The Crystallographic Information File (CIF):       #
# a New Standard Archive File for Crystallography" by S. R. Hall, F. H.      #
# Allen and I. D. Brown [Acta Cryst. (1991), A47, 655-685].                  #
#                                                                            #
# The current version of the core CIF dictionary is obtainable from          #
# ftp://ftp.iucr.org/pub/cif_core.dic.                                       #
#                                                                            #
# Software is freely available for graphical display of the structure(s)     #
# in this CIF. For information consult the CIF software page                 #
# http://www.iucr.org/resources/cif/software.                                #
#                                                                            #
# This file may be used for bona fide research purposes within the           #
# scientific community so long as proper attribution is given to the journal # 
# article from which it was obtained.                                        #
#                                                                            #
##############################################################################
data_global
_audit_creation_method     ?
_journal_date_recd_electronic     2013-10-17
_journal_date_accepted     2013-11-06
_journal_name_full     'Acta Crystallographica, Section E'
_journal_year     2013
_journal_volume     69
_journal_issue     12
_journal_page_first     o1768
_journal_page_last     o1768
_journal_paper_category     QO
_journal_paper_doi     10.1107/S1600536813030420
_journal_coeditor_code     GK2593
_publ_contact_author
;
Muhammad Nawaz Tahir
University of Sargodha
Department of Physics
Sargodha
Pakistan
;
_publ_contact_author_email     'dmntahir_uos@yahoo.com'
_publ_contact_author_fax     '0092 48 32 22 121'
_publ_contact_author_phone     '0092 48 92 30 914'
_publ_section_title
;
Ethyl 2-[1-(3-methylbutyl)-4-phenyl-1<i>H</i>-1,2,3-triazol-5-yl]-2-oxoacetate
;
loop_
    _publ_author_name
    _publ_author_address
    'Muhammad Naeem Ahmed'
;
Department of Chemistry
The University of Azad Jammu and Kashmir
Muzaffarabad 13100,
Pakistan
;
    'Khawaja Ansar Yasin'
;
Department of Chemistry
The University of Azad Jammu and Kashmir
Muzaffarabad 13100,
Pakistan
;
    'Tahir, M. Nawaz'
;
University of Sargodha
Department of Physics
Sargodha
Pakistan
;
    'Muhammad Hafeez'
;
Department of Chemistry
The University of Azad Jammu and Kashmir
Muzaffarabad 13100,
Pakistan
;
    'Shahid Aziz'
;
Department of Chemistry
The University of Azad Jammu and Kashmir
Muzaffarabad 13100,
Pakistan
;
data_I
_audit_creation_method     SHELXL-97
_database_code_depnum_ccdc_archive     'CCDC 970558'
_chemical_name_systematic
;
Ethyl 2-[1-(3-methylbutyl)-4-phenyl-1<i>H</i>-1,2,3-triazol-5-yl]-2-oxoacetate
;
_chemical_name_common     ?
_chemical_formula_moiety     'C17 H21 N3 O3'
_chemical_formula_sum     'C17 H21 N3 O3'
_chemical_formula_iupac     'C17 H21 N3 O3'
_chemical_formula_weight     315.37
_space_group_crystal_system     triclinic
_space_group_name_H-M_alt     'P -1'
_space_group_name_Hall     '-P 1'
loop_
    _space_group_symop_operation_xyz
    'x, y, z'
    '-x, -y, -z'
_cell_length_a     8.1710(8)
_cell_length_b     10.0684(9)
_cell_length_c     10.6066(10)
_cell_angle_alpha     98.331(3)
_cell_angle_beta     94.220(3)
_cell_angle_gamma     95.367(3)
_cell_volume     856.23(14)
_cell_formula_units_Z     2
_cell_measurement_reflns_used     3196
_cell_measurement_theta_min     1.948
_cell_measurement_theta_max     28.418
_cell_measurement_temperature     296(2)
_exptl_crystal_description     block
_exptl_crystal_colour     colorless
_exptl_crystal_size_max     0.32
_exptl_crystal_size_mid     0.25
_exptl_crystal_size_min     0.21
_exptl_crystal_density_diffrn     1.223
_exptl_crystal_density_meas     ?
_exptl_crystal_density_method     'not measured'
_exptl_crystal_F_000     336
_exptl_absorpt_coefficient_mu     0.085
_exptl_absorpt_correction_type     multi-scan
_exptl_absorpt_process_details     '(SADABS; Bruker, 2005)'
_exptl_absorpt_correction_T_min     0.973
_exptl_absorpt_correction_T_max     0.982
_diffrn_ambient_temperature     296(2)
_diffrn_radiation_type     MoK\a
_diffrn_radiation_wavelength     0.71073
_diffrn_radiation_source     'fine-focus sealed tube'
_diffrn_radiation_monochromator     graphite
_diffrn_measurement_device_type     'Bruker Kappa APEXII CCD'
_diffrn_measurement_method     \w
_diffrn_detector_area_resol_mean     7.50
_diffrn_reflns_number     11605
_diffrn_reflns_av_R_equivalents     0.0210
_diffrn_reflns_theta_min     1.948
_diffrn_reflns_theta_max     28.418
_diffrn_reflns_theta_full     28.418
_diffrn_measured_fraction_theta_max     0.973
_diffrn_measured_fraction_theta_full     0.973
_diffrn_reflns_limit_h_min     -10
_diffrn_reflns_limit_h_max     10
_diffrn_reflns_limit_k_min     -13
_diffrn_reflns_limit_k_max     13
_diffrn_reflns_limit_l_min     -8
_diffrn_reflns_limit_l_max     14
_diffrn_standards_number     0
_diffrn_standards_interval_count     0
_diffrn_standards_interval_time     0
_diffrn_standards_decay_%     .
_refine_special_details
;
Refinement of <i>F</i>^2^ against ALL reflections. The weighted <i>R</i>-factor
<i>wR</i> and goodness of fit <i>S</i> are based on <i>F</i>^2^, conventional
<i>R</i>-factors <i>R</i> are based on <i>F</i>, with <i>F</i> set to zero for
negative <i>F</i>^2^. The threshold expression of <i>F</i>^2^ >
\s(<i>F</i>^2^) is used only for calculating <i>R</i>-factors(gt) <i>etc</i>.
and is not relevant to the choice of reflections for refinement.
<i>R</i>-factors based on <i>F</i>^2^ are statistically about twice as large
as those based on <i>F</i>, and <i>R</i>- factors based on ALL data will be
even larger.
;
_reflns_number_total     4189
_reflns_number_gt     3196
_reflns_threshold_expression     I>2\s(I)
_refine_ls_structure_factor_coef     Fsqd
_refine_ls_matrix_type     full
_refine_ls_R_factor_all     0.0613
_refine_ls_R_factor_gt     0.0468
_refine_ls_wR_factor_gt     0.1415
_refine_ls_wR_factor_ref     0.1558
_refine_ls_goodness_of_fit_ref     1.055
_refine_ls_restrained_S_all     1.055
_refine_ls_number_reflns     4189
_refine_ls_number_parameters     211
_refine_ls_number_restraints     0
_refine_ls_hydrogen_treatment     constr
_refine_ls_weighting_scheme     calc
_refine_ls_weighting_details
              'w=1/[\s^2^(Fo^2^)+(0.0847P)^2^+0.1314P] where P=(Fo^2^+2Fc^2^)/3'
_atom_sites_solution_hydrogens     geom
_atom_sites_solution_primary     direct
_atom_sites_solution_secondary     difmap
_refine_ls_shift/su_max     0.000
_refine_ls_shift/su_mean     0.000
_refine_diff_density_max     0.233
_refine_diff_density_min     -0.180
loop_
    _atom_type_symbol
    _atom_type_description
    _atom_type_scat_dispersion_real
    _atom_type_scat_dispersion_imag
    _atom_type_scat_source
    'C' 'C' 0.0033 0.0016
                         'International Tables Vol C Tables 4.2.6.8 and 6.1.1.4'
    'H' 'H' 0.0000 0.0000
                         'International Tables Vol C Tables 4.2.6.8 and 6.1.1.4'
    'N' 'N' 0.0061 0.0033
                         'International Tables Vol C Tables 4.2.6.8 and 6.1.1.4'
    'O' 'O' 0.0106 0.0060
                         'International Tables Vol C Tables 4.2.6.8 and 6.1.1.4'
_computing_data_collection     'APEX2 (Bruker, 2007)'
_computing_cell_refinement     'SAINT (Bruker, 2007)'
_computing_data_reduction     'SAINT (Bruker, 2007)'
_computing_structure_solution     'SHELXS97 (Sheldrick, 2008)'
_computing_structure_refinement     'SHELXL97 (Sheldrick, 2008)'
_computing_molecular_graphics
                  'ORTEP-3 for Windows (Farrugia, 2012) and PLATON (Spek, 2009)'
_computing_publication_material
                                'WinGX (Farrugia, 2012) and PLATON (Spek, 2009)'
loop_
    _atom_site_type_symbol
    _atom_site_label
    _atom_site_fract_x
    _atom_site_fract_y
    _atom_site_fract_z
    _atom_site_U_iso_or_equiv
    _atom_site_adp_type
    _atom_site_calc_flag
    _atom_site_occupancy
    _atom_site_disorder_assembly
    _atom_site_disorder_group
    O O1 1.02397(18) 0.67468(12) 0.33208(13) 0.0700(4) Uani d 1 . .
    O O2 1.21537(16) 0.52473(15) 0.48236(11) 0.0699(4) Uani d 1 . .
    O O3 1.28070(12) 0.43994(10) 0.28644(10) 0.0466(3) Uani d 1 . .
    N N1 0.82997(15) 0.30393(13) 0.04196(12) 0.0477(3) Uani d 1 . .
    N N2 0.78007(16) 0.41791(14) 0.01373(12) 0.0510(3) Uani d 1 . .
    N N3 0.84537(14) 0.51779(12) 0.10506(11) 0.0423(3) Uani d 1 . .
    C C1 0.99415(18) 0.22438(14) 0.34572(14) 0.0440(3) Uani d 1 . .
    H H1 0.9492 0.2933 0.3956 0.053 Uiso calc 1 . .
    C C2 1.0607(2) 0.12404(16) 0.40227(16) 0.0533(4) Uani d 1 . .
    H H2 1.0625 0.1265 0.4904 0.064 Uiso calc 1 . .
    C C3 1.1249(2) 0.01966(16) 0.32834(17) 0.0554(4) Uani d 1 . .
    H H3 1.1698 -0.0476 0.3669 0.067 Uiso calc 1 . .
    C C4 1.1224(2) 0.01532(15) 0.19828(16) 0.0513(4) Uani d 1 . .
    H H4 1.1642 -0.0556 0.1488 0.062 Uiso calc 1 . .
    C C5 1.05780(18) 0.11619(14) 0.14049(14) 0.0436(3) Uani d 1 . .
    H H5 1.0568 0.1130 0.0524 0.052 Uiso calc 1 . .
    C C6 0.99416(16) 0.22261(12) 0.21412(13) 0.0363(3) Uani d 1 . .
    C C7 0.92856(16) 0.33138(13) 0.15338(12) 0.0366(3) Uani d 1 . .
    C C8 0.94279(16) 0.46949(13) 0.19486(12) 0.0371(3) Uani d 1 . .
    C C9 1.04460(18) 0.55757(14) 0.29903(14) 0.0434(3) Uani d 1 . .
    C C10 1.18948(18) 0.50382(15) 0.36822(14) 0.0450(3) Uani d 1 . .
    C C11 1.4239(2) 0.3868(2) 0.34301(17) 0.0611(4) Uani d 1 . .
    H H11A 1.3911 0.3339 0.4082 0.073 Uiso calc 1 . .
    H H11B 1.5047 0.4605 0.3827 0.073 Uiso calc 1 . .
    C C12 1.4958(2) 0.3015(2) 0.2411(2) 0.0755(6) Uani d 1 . .
    H H12A 1.4173 0.2259 0.2058 0.113 Uiso calc 1 . .
    H H12B 1.5939 0.2696 0.2760 0.113 Uiso calc 1 . .
    H H12C 1.5230 0.3534 0.1750 0.113 Uiso calc 1 . .
    C C13 0.7973(2) 0.65445(16) 0.10329(16) 0.0499(4) Uani d 1 . .
    H H13A 0.7548 0.6630 0.0174 0.060 Uiso calc 1 . .
    H H13B 0.8935 0.7198 0.1274 0.060 Uiso calc 1 . .
    C C14 0.6661(2) 0.68401(19) 0.19540(19) 0.0588(4) Uani d 1 . .
    H H14A 0.6940 0.6483 0.2735 0.071 Uiso calc 1 . .
    H H14B 0.5608 0.6375 0.1573 0.071 Uiso calc 1 . .
    C C15 0.6481(2) 0.8346(2) 0.22911(18) 0.0639(5) Uani d 1 . .
    H H15 0.7564 0.8809 0.2636 0.077 Uiso calc 1 . .
    C C16 0.5290(4) 0.8555(3) 0.3333(3) 0.1128(11) Uani d 1 . .
    H H16A 0.5197 0.9501 0.3558 0.169 Uiso calc 1 . .
    H H16B 0.5701 0.8201 0.4074 0.169 Uiso calc 1 . .
    H H16C 0.4224 0.8093 0.3020 0.169 Uiso calc 1 . .
    C C17 0.5911(3) 0.8960(2) 0.1140(2) 0.0793(6) Uani d 1 . .
    H H17A 0.4850 0.8518 0.0786 0.119 Uiso calc 1 . .
    H H17B 0.6691 0.8847 0.0509 0.119 Uiso calc 1 . .
    H H17C 0.5829 0.9904 0.1394 0.119 Uiso calc 1 . .
loop_
    _atom_site_aniso_label
    _atom_site_aniso_U_11
    _atom_site_aniso_U_22
    _atom_site_aniso_U_33
    _atom_site_aniso_U_12
    _atom_site_aniso_U_13
    _atom_site_aniso_U_23
    O1 0.0919(9) 0.0403(6) 0.0726(8) 0.0232(6) -0.0114(7) -0.0099(5)
    O2 0.0643(7) 0.0953(10) 0.0446(6) 0.0281(7) -0.0090(5) -0.0131(6)
    O3 0.0415(5) 0.0511(6) 0.0460(5) 0.0120(4) -0.0003(4) 0.0009(4)
    N1 0.0489(7) 0.0491(7) 0.0431(7) 0.0109(5) -0.0040(5) 0.0006(5)
    N2 0.0509(7) 0.0575(8) 0.0442(7) 0.0152(6) -0.0049(5) 0.0045(6)
    N3 0.0432(6) 0.0440(6) 0.0428(6) 0.0167(5) 0.0026(5) 0.0095(5)
    C1 0.0544(8) 0.0363(7) 0.0429(7) 0.0117(6) 0.0101(6) 0.0037(5)
    C2 0.0700(10) 0.0466(8) 0.0471(8) 0.0130(7) 0.0080(7) 0.0136(6)
    C3 0.0622(9) 0.0414(8) 0.0678(10) 0.0170(7) 0.0071(8) 0.0173(7)
    C4 0.0579(9) 0.0342(7) 0.0631(10) 0.0159(6) 0.0125(7) 0.0010(6)
    C5 0.0511(8) 0.0343(7) 0.0439(7) 0.0078(6) 0.0074(6) -0.0027(5)
    C6 0.0379(6) 0.0292(6) 0.0412(7) 0.0068(5) 0.0043(5) 0.0004(5)
    C7 0.0368(6) 0.0365(6) 0.0363(6) 0.0101(5) 0.0038(5) 0.0005(5)
    C8 0.0380(6) 0.0366(7) 0.0383(6) 0.0128(5) 0.0035(5) 0.0053(5)
    C9 0.0485(7) 0.0357(7) 0.0451(7) 0.0111(6) 0.0019(6) 0.0003(5)
    C10 0.0434(7) 0.0426(7) 0.0450(8) 0.0072(6) -0.0027(6) -0.0046(6)
    C11 0.0444(8) 0.0788(12) 0.0589(10) 0.0218(8) -0.0053(7) 0.0015(8)
    C12 0.0546(10) 0.0810(13) 0.0877(14) 0.0252(9) 0.0058(10) -0.0090(11)
    C13 0.0537(8) 0.0490(8) 0.0548(9) 0.0249(7) 0.0094(7) 0.0193(7)
    C14 0.0534(9) 0.0615(10) 0.0717(11) 0.0276(8) 0.0182(8) 0.0240(8)
    C15 0.0625(10) 0.0658(11) 0.0666(11) 0.0318(9) 0.0047(8) 0.0055(8)
    C16 0.137(2) 0.129(2) 0.0923(18) 0.086(2) 0.0459(17) 0.0216(16)
    C17 0.0965(15) 0.0644(12) 0.0859(14) 0.0416(11) 0.0122(12) 0.0181(10)
_geom_special_details
;
 All esds (except the esd in the dihedral angle between two l.s. planes)
 are estimated using the full covariance matrix.  The cell esds are taken
 into account individually in the estimation of esds in distances, angles
 and torsion angles; correlations between esds in cell parameters are only
 used when they are defined by crystal symmetry.  An approximate (isotropic)
 treatment of cell esds is used for estimating esds involving l.s. planes.
;
loop_
    _geom_bond_atom_site_label_1
    _geom_bond_atom_site_label_2
    _geom_bond_site_symmetry_2
    _geom_bond_distance
    _geom_bond_publ_flag
    O1 C9 . 1.2115(17) ?
    O2 C10 . 1.1978(19) ?
    O3 C10 . 1.3209(17) ?
    O3 C11 . 1.4565(18) ?
    N1 N2 . 1.3199(18) ?
    N1 C7 . 1.3585(18) ?
    N2 N3 . 1.3325(18) ?
    N3 C8 . 1.3684(17) ?
    N3 C13 . 1.4680(18) ?
    C1 C2 . 1.381(2) ?
    C1 C6 . 1.3934(19) ?
    C1 H1 . 0.9300 ?
    C2 C3 . 1.385(2) ?
    C2 H2 . 0.9300 ?
    C3 C4 . 1.373(2) ?
    C3 H3 . 0.9300 ?
    C4 C5 . 1.385(2) ?
    C4 H4 . 0.9300 ?
    C5 C6 . 1.3964(17) ?
    C5 H5 . 0.9300 ?
    C6 C7 . 1.4714(17) ?
    C7 C8 . 1.3877(18) ?
    C8 C9 . 1.464(2) ?
    C9 C10 . 1.530(2) ?
    C11 C12 . 1.473(2) ?
    C11 H11A . 0.9700 ?
    C11 H11B . 0.9700 ?
    C12 H12A . 0.9600 ?
    C12 H12B . 0.9600 ?
    C12 H12C . 0.9600 ?
    C13 C14 . 1.524(2) ?
    C13 H13A . 0.9700 ?
    C13 H13B . 0.9700 ?
    C14 C15 . 1.530(2) ?
    C14 H14A . 0.9700 ?
    C14 H14B . 0.9700 ?
    C15 C17 . 1.509(3) ?
    C15 C16 . 1.530(3) ?
    C15 H15 . 0.9800 ?
    C16 H16A . 0.9600 ?
    C16 H16B . 0.9600 ?
    C16 H16C . 0.9600 ?
    C17 H17A . 0.9600 ?
    C17 H17B . 0.9600 ?
    C17 H17C . 0.9600 ?
loop_
    _geom_angle_atom_site_label_1
    _geom_angle_atom_site_label_2
    _geom_angle_atom_site_label_3
    _geom_angle_site_symmetry_1
    _geom_angle_site_symmetry_3
    _geom_angle
    _geom_angle_publ_flag
    C10 O3 C11 . . 115.68(12) ?
    N2 N1 C7 . . 108.62(12) ?
    N1 N2 N3 . . 108.25(11) ?
    N2 N3 C8 . . 110.66(11) ?
    N2 N3 C13 . . 119.48(12) ?
    C8 N3 C13 . . 129.67(13) ?
    C2 C1 C6 . . 120.11(13) ?
    C2 C1 H1 . . 119.9 ?
    C6 C1 H1 . . 119.9 ?
    C1 C2 C3 . . 120.28(15) ?
    C1 C2 H2 . . 119.9 ?
    C3 C2 H2 . . 119.9 ?
    C4 C3 C2 . . 120.11(14) ?
    C4 C3 H3 . . 119.9 ?
    C2 C3 H3 . . 119.9 ?
    C3 C4 C5 . . 120.21(13) ?
    C3 C4 H4 . . 119.9 ?
    C5 C4 H4 . . 119.9 ?
    C4 C5 C6 . . 120.22(14) ?
    C4 C5 H5 . . 119.9 ?
    C6 C5 H5 . . 119.9 ?
    C1 C6 C5 . . 119.05(12) ?
    C1 C6 C7 . . 120.60(11) ?
    C5 C6 C7 . . 120.36(12) ?
    N1 C7 C8 . . 108.50(11) ?
    N1 C7 C6 . . 121.22(12) ?
    C8 C7 C6 . . 130.19(12) ?
    N3 C8 C7 . . 103.94(12) ?
    N3 C8 C9 . . 122.89(12) ?
    C7 C8 C9 . . 132.91(12) ?
    O1 C9 C8 . . 123.30(13) ?
    O1 C9 C10 . . 116.91(13) ?
    C8 C9 C10 . . 119.75(12) ?
    O2 C10 O3 . . 126.60(14) ?
    O2 C10 C9 . . 121.89(14) ?
    O3 C10 C9 . . 111.44(12) ?
    O3 C11 C12 . . 108.46(14) ?
    O3 C11 H11A . . 110.0 ?
    C12 C11 H11A . . 110.0 ?
    O3 C11 H11B . . 110.0 ?
    C12 C11 H11B . . 110.0 ?
    H11A C11 H11B . . 108.4 ?
    C11 C12 H12A . . 109.5 ?
    C11 C12 H12B . . 109.5 ?
    H12A C12 H12B . . 109.5 ?
    C11 C12 H12C . . 109.5 ?
    H12A C12 H12C . . 109.5 ?
    H12B C12 H12C . . 109.5 ?
    N3 C13 C14 . . 110.78(13) ?
    N3 C13 H13A . . 109.5 ?
    C14 C13 H13A . . 109.5 ?
    N3 C13 H13B . . 109.5 ?
    C14 C13 H13B . . 109.5 ?
    H13A C13 H13B . . 108.1 ?
    C13 C14 C15 . . 113.33(15) ?
    C13 C14 H14A . . 108.9 ?
    C15 C14 H14A . . 108.9 ?
    C13 C14 H14B . . 108.9 ?
    C15 C14 H14B . . 108.9 ?
    H14A C14 H14B . . 107.7 ?
    C17 C15 C14 . . 112.37(17) ?
    C17 C15 C16 . . 110.58(17) ?
    C14 C15 C16 . . 109.5(2) ?
    C17 C15 H15 . . 108.1 ?
    C14 C15 H15 . . 108.1 ?
    C16 C15 H15 . . 108.1 ?
    C15 C16 H16A . . 109.5 ?
    C15 C16 H16B . . 109.5 ?
    H16A C16 H16B . . 109.5 ?
    C15 C16 H16C . . 109.5 ?
    H16A C16 H16C . . 109.5 ?
    H16B C16 H16C . . 109.5 ?
    C15 C17 H17A . . 109.5 ?
    C15 C17 H17B . . 109.5 ?
    H17A C17 H17B . . 109.5 ?
    C15 C17 H17C . . 109.5 ?
    H17A C17 H17C . . 109.5 ?
    H17B C17 H17C . . 109.5 ?
loop_
    _geom_torsion_atom_site_label_1
    _geom_torsion_atom_site_label_2
    _geom_torsion_atom_site_label_3
    _geom_torsion_atom_site_label_4
    _geom_torsion_site_symmetry_1
    _geom_torsion_site_symmetry_2
    _geom_torsion_site_symmetry_3
    _geom_torsion_site_symmetry_4
    _geom_torsion
    _geom_torsion_publ_flag
    C7 N1 N2 N3 . . . . 0.13(16) ?
    N1 N2 N3 C8 . . . . 0.96(16) ?
    N1 N2 N3 C13 . . . . -174.42(12) ?
    C6 C1 C2 C3 . . . . -1.3(2) ?
    C1 C2 C3 C4 . . . . -0.1(3) ?
    C2 C3 C4 C5 . . . . 0.9(3) ?
    C3 C4 C5 C6 . . . . -0.3(2) ?
    C2 C1 C6 C5 . . . . 1.9(2) ?
    C2 C1 C6 C7 . . . . -177.97(14) ?
    C4 C5 C6 C1 . . . . -1.1(2) ?
    C4 C5 C6 C7 . . . . 178.75(13) ?
    N2 N1 C7 C8 . . . . -1.15(16) ?
    N2 N1 C7 C6 . . . . 175.78(12) ?
    C1 C6 C7 N1 . . . . -136.58(14) ?
    C5 C6 C7 N1 . . . . 43.59(19) ?
    C1 C6 C7 C8 . . . . 39.6(2) ?
    C5 C6 C7 C8 . . . . -140.22(15) ?
    N2 N3 C8 C7 . . . . -1.60(15) ?
    C13 N3 C8 C7 . . . . 173.17(13) ?
    N2 N3 C8 C9 . . . . 173.26(13) ?
    C13 N3 C8 C9 . . . . -12.0(2) ?
    N1 C7 C8 N3 . . . . 1.65(15) ?
    C6 C7 C8 N3 . . . . -174.92(13) ?
    N1 C7 C8 C9 . . . . -172.46(15) ?
    C6 C7 C8 C9 . . . . 11.0(2) ?
    N3 C8 C9 O1 . . . . 17.4(2) ?
    C7 C8 C9 O1 . . . . -169.39(16) ?
    N3 C8 C9 C10 . . . . -160.12(13) ?
    C7 C8 C9 C10 . . . . 13.1(2) ?
    C11 O3 C10 O2 . . . . 2.0(2) ?
    C11 O3 C10 C9 . . . . 178.99(14) ?
    O1 C9 C10 O2 . . . . 46.5(2) ?
    C8 C9 C10 O2 . . . . -135.78(17) ?
    O1 C9 C10 O3 . . . . -130.63(16) ?
    C8 C9 C10 O3 . . . . 47.07(19) ?
    C10 O3 C11 C12 . . . . 171.29(15) ?
    N2 N3 C13 C14 . . . . 99.01(17) ?
    C8 N3 C13 C14 . . . . -75.4(2) ?
    N3 C13 C14 C15 . . . . 162.54(15) ?
    C13 C14 C15 C17 . . . . 63.3(2) ?
    C13 C14 C15 C16 . . . . -173.43(19) ?
loop_
    _geom_hbond_atom_site_label_D
    _geom_hbond_atom_site_label_H
    _geom_hbond_atom_site_label_A
    _geom_hbond_site_symmetry_A
    _geom_hbond_distance_DH
    _geom_hbond_distance_HA
    _geom_hbond_distance_DA
    _geom_hbond_angle_DHA
    C11 H11B O2 2_866 0.97 2.59 3.338(2) 134
_iucr_refine_instructions_details
;
TITL mo_20130402E_0m in P-1
CELL 0.71073   8.1710  10.0684  10.6066  98.331  94.220  95.367
ZERR   2.00   0.0008   0.0009   0.0010   0.003   0.003   0.003
LATT 1
SFAC C  H  N  O
UNIT 34 42 6 6
L.S. 40
ACTA
BOND $H
FMAP 2
PLAN 8
htab
size 0.21 0.25 0.32
conf
TEMP 23.000
EQIV $1 -x+3, -y+1, -z+1
HTAB C11 O2_$1
MPLA 6 C1 C2 C3 C4 C5 C6
MPLA 5 C7 C8 N1 N2 N3
WGHT    0.084700    0.131400
FVAR       0.35862
MOLE 1
O1    4    1.023965    0.674682    0.332080    11.00000    0.09187    0.04025 =
         0.07265   -0.00989   -0.01141    0.02316
O2    4    1.215369    0.524731    0.482358    11.00000    0.06427    0.09528 =
         0.04465   -0.01315   -0.00899    0.02808
O3    4    1.280700    0.439943    0.286445    11.00000    0.04150    0.05106 =
         0.04603    0.00087   -0.00033    0.01200
N1    3    0.829970    0.303928    0.041959    11.00000    0.04888    0.04906 =
         0.04306    0.00064   -0.00403    0.01092
N2    3    0.780069    0.417911    0.013730    11.00000    0.05088    0.05749 =
         0.04421    0.00448   -0.00494    0.01518
N3    3    0.845370    0.517785    0.105057    11.00000    0.04322    0.04397 =
         0.04276    0.00948    0.00259    0.01671
C1    1    0.994154    0.224384    0.345718    11.00000    0.05443    0.03633 =
         0.04289    0.00374    0.01014    0.01175
AFIX  43
H1    2    0.949238    0.293260    0.395550    11.00000   -1.20000
AFIX   0
C2    1    1.060725    0.124044    0.402266    11.00000    0.06995    0.04662 =
         0.04712    0.01356    0.00804    0.01295
AFIX  43
H2    2    1.062487    0.126549    0.490354    11.00000   -1.20000
AFIX   0
C3    1    1.124897    0.019663    0.328344    11.00000    0.06217    0.04144 =
         0.06778    0.01733    0.00710    0.01701
AFIX  43
H3    2    1.169766   -0.047586    0.366918    11.00000   -1.20000
AFIX   0
C4    1    1.122375    0.015321    0.198276    11.00000    0.05790    0.03424 =
         0.06309    0.00101    0.01254    0.01586
AFIX  43
H4    2    1.164154   -0.055569    0.148786    11.00000   -1.20000
AFIX   0
C5    1    1.057803    0.116186    0.140494    11.00000    0.05106    0.03432 =
         0.04386   -0.00269    0.00735    0.00780
AFIX  43
H5    2    1.056827    0.113021    0.052373    11.00000   -1.20000
AFIX   0
C6    1    0.994163    0.222613    0.214116    11.00000    0.03792    0.02919 =
         0.04118    0.00040    0.00427    0.00675
C7    1    0.928556    0.331378    0.153378    11.00000    0.03685    0.03652 =
         0.03630    0.00050    0.00381    0.01012
C8    1    0.942793    0.469491    0.194863    11.00000    0.03802    0.03659 =
         0.03826    0.00527    0.00351    0.01275
C9    1    1.044602    0.557573    0.299026    11.00000    0.04855    0.03566 =
         0.04509    0.00031    0.00187    0.01111
C10   1    1.189484    0.503825    0.368219    11.00000    0.04336    0.04262 =
         0.04503   -0.00458   -0.00275    0.00717
C11   1    1.423859    0.386807    0.343015    11.00000    0.04441    0.07881 =
         0.05890    0.00152   -0.00530    0.02179
AFIX  23
H11A  2    1.391052    0.333934    0.408222    11.00000   -1.20000
H11B  2    1.504718    0.460483    0.382708    11.00000   -1.20000
AFIX   0
C12   1    1.495777    0.301492    0.241080    11.00000    0.05462    0.08096 =
         0.08773   -0.00895    0.00585    0.02519
AFIX 137
H12A  2    1.417318    0.225864    0.205809    11.00000   -1.50000
H12B  2    1.593861    0.269615    0.276030    11.00000   -1.50000
H12C  2    1.523012    0.353410    0.174987    11.00000   -1.50000
AFIX   0
C13   1    0.797349    0.654452    0.103287    11.00000    0.05365    0.04897 =
         0.05482    0.01926    0.00943    0.02494
AFIX  23
H13A  2    0.754766    0.662992    0.017351    11.00000   -1.20000
H13B  2    0.893501    0.719834    0.127398    11.00000   -1.20000
AFIX   0
C14   1    0.666088    0.684013    0.195399    11.00000    0.05336    0.06149 =
         0.07170    0.02395    0.01819    0.02755
AFIX  23
H14A  2    0.693976    0.648258    0.273454    11.00000   -1.20000
H14B  2    0.560827    0.637509    0.157312    11.00000   -1.20000
AFIX   0
C15   1    0.648061    0.834586    0.229108    11.00000    0.06249    0.06580 =
         0.06664    0.00553    0.00473    0.03180
AFIX  13
H15   2    0.756361    0.880949    0.263594    11.00000   -1.20000
AFIX   0
C16   1    0.528977    0.855472    0.333282    11.00000    0.13743    0.12927 =
         0.09233    0.02165    0.04587    0.08602
AFIX 137
H16A  2    0.519727    0.950149    0.355809    11.00000   -1.50000
H16B  2    0.570078    0.820113    0.407367    11.00000   -1.50000
H16C  2    0.422411    0.809260    0.302031    11.00000   -1.50000
AFIX   0
C17   1    0.591100    0.895962    0.114028    11.00000    0.09651    0.06444 =
         0.08593    0.01809    0.01219    0.04161
AFIX 137
H17A  2    0.485029    0.851829    0.078575    11.00000   -1.50000
H17B  2    0.669094    0.884688    0.050903    11.00000   -1.50000
H17C  2    0.582941    0.990417    0.139394    11.00000   -1.50000
AFIX   0
HKLF 4
REM  mo_20130402E_0m in P-1
REM R1 =  0.0468 for    3196 Fo > 4sig(Fo)  and  0.0613 for all    4189 data
REM    211 parameters refined using      0 restraints
END
WGHT      0.0847      0.1314
REM Instructions for potential hydrogen bonds
HTAB C11 O2_$1
REM Highest difference peak  0.223,  deepest hole -0.180,  1-sigma level  0.039
Q1    1   1.1131  0.5173  0.3298  11.00000  0.05    0.22
Q2    1   0.5717  0.8045  0.1629  11.00000  0.05    0.20
Q3    1   0.8981  0.5011  0.1568  11.00000  0.05    0.19
Q4    1   1.2723  0.5789  0.4416  11.00000  0.05    0.19
Q5    1   0.9659  0.2832  0.1827  11.00000  0.05    0.19
Q6    1   1.0333  0.1761  0.1796  11.00000  0.05    0.19
Q7    1   1.4585  0.2797  0.3363  11.00000  0.05    0.17
Q8    1   1.0660  0.0502  0.1777  11.00000  0.05    0.17
;
