# Supplementary material for: Ethyl 2-[1-(3-methyl­but­yl)-4-phenyl-1H-1,2,3-triazol-5-yl]-2-oxo­acetate
Source: Acta Crystallogr Sect E Struct Rep Online. 2013 Nov 13;69(Pt 12):o1768. doi: 10.1107/S1600536813030420 (PMC3885041; doi:10.1107/S1600536813030420)
Supplement: Supplementary file 2 [file e-69-o1768-Isup2.hkl]

#
# h,k,l, Fc-squared, Fo-squared, sigma(Fo-squared), status flag
#
data_I
_shelx_title ' mo_20130402E_0m in P-1'
_shelx_refln_list_code          4
_shelx_F_calc_maximum       90.19
_exptl_crystal_F_000       336.00
_reflns_d_resolution_high  0.7467

loop_
 _space_group_symop_operation_xyz
 'x, y, z'
 '-x, -y, -z'

_cell_length_a     8.1710
_cell_length_b    10.0684
_cell_length_c    10.6066
_cell_angle_alpha  98.331
_cell_angle_beta   94.220
_cell_angle_gamma  95.367

_shelx_F_squared_multiplier     1.000

loop_
 _refln_index_h
 _refln_index_k
 _refln_index_l
 _refln_F_squared_calc
 _refln_F_squared_meas
 _refln_F_squared_sigma
 _refln_observed_status
   1   0   0       4147.31       3593.24       334.34 o
   2   0   0        963.50        909.80        13.22 o
   3   0   0         43.28         33.55         0.65 o
   4   0   0        214.42        224.15         3.52 o
   5   0   0        159.99        159.06         2.65 o
   6   0   0         33.50         30.83         0.87 o
   7   0   0         10.96          9.76         0.59 o
   8   0   0         20.24         20.45         1.18 o
   9   0   0          4.80          4.87         0.58 o
  10   0   0          0.01         -0.44         0.44 o
 -10   1   0          0.60          0.21         0.48 o
  -9   1   0          7.30          6.70         0.74 o
  -8   1   0         22.13         21.26         1.03 o
  -7   1   0          3.31          5.07         0.28 o
  -6   1   0         46.53         48.57         0.98 o
  -5   1   0        258.09        246.40         3.42 o
  -4   1   0        523.85        545.43         6.17 o
  -3   1   0        302.38        277.13         5.33 o
  -2   1   0          0.03          0.09         0.07 o
  -1   1   0         66.56         56.92         1.13 o
   1   1   0       1579.49       1369.56        35.22 o
   3   1   0         13.96         13.21         0.77 o
   4   1   0        521.36        510.99         7.87 o
   5   1   0         77.27         71.68         1.20 o
   6   1   0         14.72         16.62         1.36 o
   7   1   0         25.60         26.47         0.95 o
   8   1   0         71.42         72.91         2.14 o
   9   1   0         15.77         16.61         1.44 o
  10   1   0          0.19          0.38         0.33 o
 -10   2   0         14.01         12.32         0.83 o
  -9   2   0          2.22          2.29         0.53 o
  -8   2   0         28.59         25.63         0.81 o
  -7   2   0         12.56         10.93         0.46 o
  -6   2   0          5.66          8.25         0.38 o
  -5   2   0         75.68         61.18         0.97 o
  -4   2   0          4.74         11.35         0.29 o
  -3   2   0          0.02         -0.09         0.09 o
  -2   2   0        150.53        166.95         3.18 o
  -1   2   0       1506.37       1576.49        28.12 o
   0   2   0        468.56        461.56         8.38 o
   2   2   0       4441.18       4515.21        82.72 o
   3   2   0       2846.85       2718.49        69.17 o
   4   2   0        444.91        463.52         7.19 o
   5   2   0        188.62        197.27         3.28 o
   6   2   0        422.88        420.86         6.79 o
   7   2   0          8.29          8.52         0.59 o
   8   2   0          2.91          2.34         0.82 o
   9   2   0         10.25          8.62         0.93 o
  10   2   0          0.46         -0.19         1.05 o
 -10   3   0          0.62          0.48         0.60 o
  -9   3   0          3.47          2.43         0.63 o
  -8   3   0         78.82         82.35         1.78 o
  -7   3   0          1.22          1.20         0.26 o
  -6   3   0         54.98         55.39         0.96 o
  -5   3   0         34.47         41.09         0.76 o
  -4   3   0         75.00         86.47         1.19 o
  -3   3   0        101.34         91.05         1.35 o
  -2   3   0          7.16         10.40         0.70 o
  -1   3   0        257.52        280.86         4.29 o
   0   3   0         29.07         32.73         1.24 o
   1   3   0        276.70        270.07         5.19 o
   2   3   0         55.54         46.93         3.58 o
   3   3   0        436.56        427.86         8.11 o
   4   3   0        122.71        104.04         7.11 o
   5   3   0         49.05         46.51         1.56 o
   6   3   0         31.63         32.55         1.28 o
   7   3   0          1.15          0.86         0.41 o
   8   3   0          9.58          9.17         0.93 o
   9   3   0          5.07          3.91         1.13 o
  10   3   0          2.97          3.03         1.09 o
 -10   4   0         36.88         35.83         1.28 o
  -9   4   0          1.37          1.20         0.40 o
  -8   4   0          0.44          0.69         0.33 o
  -7   4   0         47.66         49.29         1.08 o
  -6   4   0        439.68        449.41         6.12 o
  -5   4   0         36.48         37.92         0.83 o
  -4   4   0         28.28         28.19         0.57 o
  -3   4   0        245.21        267.36         7.80 o
  -2   4   0         72.18         66.25         1.04 o
  -1   4   0        911.53        882.63        43.63 o
   0   4   0          9.79          9.10         0.62 o
   1   4   0        408.56        384.09         6.00 o
   2   4   0        120.26        111.64         1.97 o
   3   4   0        140.36        124.62         2.69 o
   4   4   0          0.00         -0.12         0.18 o
   5   4   0          2.59          2.91         0.44 o
   6   4   0          9.47         10.00         0.76 o
   7   4   0         21.06         23.21         1.03 o
   8   4   0         44.81         45.98         2.25 o
   9   4   0          0.00          0.08         0.97 o
 -10   5   0          0.12          0.40         0.50 o
  -9   5   0         62.88         61.34         1.67 o
  -8   5   0        180.00        177.25         3.24 o
  -7   5   0          8.64         10.56         0.54 o
  -6   5   0        377.79        387.61         5.16 o
  -5   5   0         76.63         74.07         1.31 o
  -4   5   0         16.90         23.72         0.54 o
  -3   5   0         24.34         27.31         0.63 o
  -2   5   0          2.44          5.13         0.24 o
  -1   5   0        366.37        456.61         6.07 o
   0   5   0        607.93        645.74        12.44 o
   1   5   0          0.29         -0.20         0.20 o
   2   5   0         11.46          8.22         0.46 o
   3   5   0         83.31         82.04         1.65 o
   4   5   0          0.08         -0.06         0.19 o
   5   5   0         25.26         25.54         0.90 o
   6   5   0         53.70         49.76         3.07 o
   7   5   0         87.60         87.58         3.54 o
   8   5   0         15.06         11.40         1.02 o
   9   5   0         19.13         11.51         1.56 o
 -10   6   0          0.07         -0.39         0.86 o
  -9   6   0          2.93          2.49         0.77 o
  -8   6   0          8.86          7.21         0.70 o
  -7   6   0         51.14         50.52         2.43 o
  -6   6   0        173.13        167.93         2.61 o
  -5   6   0         13.20         10.61         0.44 o
  -4   6   0        322.30        335.78         4.07 o
  -3   6   0        124.08        122.37         2.12 o
  -2   6   0         70.79         84.15         2.95 o
  -1   6   0        127.23        147.21         4.52 o
   0   6   0        475.32        478.20        15.90 o
   1   6   0         40.07         45.83         1.11 o
   2   6   0         74.93         84.83         1.70 o
   3   6   0        103.77        114.85         2.67 o
   4   6   0          3.83          5.00         0.46 o
   5   6   0          0.34          1.17         0.36 o
   6   6   0          1.87          1.09         0.49 o
   7   6   0          7.71          8.69         0.85 o
   8   6   0          1.30          1.39         0.69 o
   9   6   0          0.08          0.08         1.01 o
  -9   7   0          2.56          3.20         0.70 o
  -8   7   0          5.90          4.84         0.59 o
  -7   7   0         28.60         32.31         1.09 o
  -6   7   0        188.01        180.97         2.80 o
  -5   7   0        916.92        885.82        11.60 o
  -4   7   0         42.32         43.00         1.12 o
  -3   7   0        228.61        218.96         6.61 o
  -2   7   0         72.98         77.44         1.85 o
  -1   7   0         20.31         24.27         1.16 o
   0   7   0         22.70         21.19         1.79 o
   2   7   0         10.43         12.12         0.67 o
   3   7   0         68.38         71.65         1.63 o
   4   7   0          2.29          1.87         0.44 o
   5   7   0          1.15          1.58         0.42 o
   6   7   0          5.23          5.61         0.74 o
   7   7   0          1.19          1.44         0.60 o
   8   7   0          0.49          0.37         0.66 o
  -9   8   0         12.63         13.92         1.71 o
  -8   8   0          2.27          2.24         0.65 o
  -7   8   0         11.17         11.93         1.05 o
  -6   8   0         14.35         15.82         0.85 o
  -5   8   0         47.40         43.99         1.23 o
  -4   8   0          6.52          4.27         1.08 o
  -3   8   0          0.93          2.72         0.70 o
  -2   8   0         38.77         47.97         2.25 o
  -1   8   0          4.88          6.31         0.52 o
   0   8   0          0.80          0.85         0.27 o
   1   8   0          8.50          6.74         0.76 o
   2   8   0          0.09          0.05         0.34 o
   3   8   0        109.85        115.95         2.36 o
   4   8   0         75.27         74.02         1.76 o
   5   8   0          0.35          0.96         0.45 o
   6   8   0          0.92          0.31         0.55 o
   7   8   0          0.12         -0.33         0.58 o
  -8   9   0          0.68          1.06         0.67 o
  -7   9   0          2.06          0.89         0.78 o
  -6   9   0         16.94         17.98         0.88 o
  -5   9   0          4.30          3.18         0.46 o
  -4   9   0          5.21          6.51         0.86 o
  -3   9   0        203.69        217.37         4.81 o
  -2   9   0        392.56        382.55        11.12 o
  -1   9   0        412.10        406.34        11.74 o
   0   9   0        258.11        256.36         4.44 o
   1   9   0         62.69         63.24         1.57 o
   2   9   0          3.13          2.56         0.48 o
   3   9   0         43.92         42.67         1.32 o
   4   9   0         42.60         40.64         1.32 o
   5   9   0          1.03          0.66         0.46 o
   6   9   0          0.11          0.27         0.66 o
   7   9   0          0.17          0.00         0.93 o
  -7  10   0          1.06          2.22         0.66 o
  -6  10   0          0.39          0.17         0.41 o
  -5  10   0          5.13          4.41         0.52 o
  -4  10   0          3.12          3.19         0.55 o
  -3  10   0         17.84         18.52         0.99 o
  -2  10   0          2.78          4.60         0.70 o
  -1  10   0          4.46          5.05         1.01 o
   0  10   0         10.02         14.26         1.02 o
   1  10   0          3.12          3.42         0.51 o
   2  10   0          2.73          1.43         0.54 o
   3  10   0         20.05         20.49         1.00 o
   4  10   0         12.50         10.99         0.99 o
   5  10   0          0.91          0.31         0.60 o
   6  10   0          4.85          3.81         1.17 o
  -6  11   0         42.32         41.26         1.37 o
  -5  11   0          6.52          5.51         0.59 o
  -4  11   0          3.82          4.16         0.78 o
  -3  11   0         35.93         37.17         2.25 o
  -2  11   0          2.08          2.40         0.63 o
  -1  11   0         13.81         20.22         1.87 o
   0  11   0         30.89         36.89         1.83 o
   1  11   0         26.66         26.98         1.39 o
   2  11   0         29.96         30.43         2.06 o
   3  11   0         32.81         32.78         1.59 o
   4  11   0         12.80         13.62         1.15 o
   5  11   0         10.11          9.02         1.56 o
  -5  12   0          6.92          8.87         0.75 o
  -4  12   0          1.34          1.79         0.93 o
  -3  12   0          0.12          0.16         0.78 o
  -2  12   0          0.00         -0.11         0.58 o
  -1  12   0          7.39          7.62         1.32 o
   0  12   0          0.09          0.35         0.60 o
   1  12   0         14.17         13.94         1.15 o
   2  12   0         26.62         32.20         1.62 o
   3  12   0          6.11          5.83         1.32 o
  -3  13   0         16.00         14.46         1.71 o
  -2  13   0         10.01          7.55         0.99 o
  -1  13   0          1.54          1.76         0.73 o
   0  13   0          0.16          0.78         1.09 o
   1  13   0          0.11         -0.08         1.01 o
  -1 -13   1          0.26         -0.93         1.01 o
   0 -13   1          1.05          1.09         1.09 o
   1 -13   1          9.68         10.89         1.56 o
   2 -13   1          0.88          0.70         0.97 o
   3 -13   1          4.03          3.97         1.17 o
  -3 -12   1         11.99         10.15         1.07 o
  -2 -12   1         10.65         10.20         1.21 o
  -1 -12   1          2.58          2.29         0.57 o
   0 -12   1          0.98          0.14         0.63 o
   1 -12   1          0.00         -0.78         0.78 o
   2 -12   1         31.12         35.51         1.68 o
   3 -12   1          0.36         -0.13         0.62 o
   4 -12   1          7.24          6.18         1.32 o
   5 -12   1          7.63          6.35         1.09 o
  -5 -11   1          0.29         -0.66         0.66 o
  -4 -11   1          1.18          0.83         0.83 o
  -3 -11   1          2.79          4.04         0.63 o
  -2 -11   1         28.14         29.89         1.18 o
  -1 -11   1         26.77         26.59         1.11 o
   0 -11   1         41.61         42.27         1.35 o
   1 -11   1         27.08         25.51         2.18 o
   2 -11   1         46.98         46.11         2.64 o
   3 -11   1          3.95          4.48         0.71 o
   4 -11   1          1.24          1.17         0.41 o
   5 -11   1          5.74          6.87         0.69 o
   6 -11   1          8.35          9.72         0.95 o
   7 -11   1          6.96          7.70         1.48 o
  -6 -10   1          2.29          3.11         1.17 o
  -5 -10   1          1.55          2.07         0.58 o
  -4 -10   1          6.81          7.70         0.72 o
  -3 -10   1          0.18         -0.41         0.42 o
  -2 -10   1         29.57         29.37         1.10 o
  -1 -10   1         70.85         71.96         1.75 o
   0 -10   1         72.14         70.62         2.37 o
   1 -10   1          2.17          2.99         0.60 o
   2 -10   1         26.83         22.31         1.23 o
   3 -10   1          1.58          1.79         0.40 o
   4 -10   1          2.16          1.48         0.40 o
   5 -10   1          0.26          0.12         0.51 o
   6 -10   1          2.42          2.26         0.60 o
   7 -10   1         20.11         22.43         1.98 o
  -7  -9   1          4.76          6.45         1.32 o
  -6  -9   1         10.62         10.38         1.04 o
  -5  -9   1          1.36          2.03         0.52 o
  -4  -9   1         26.42         29.83         1.16 o
  -3  -9   1         30.74         31.00         1.14 o
  -2  -9   1          1.38          1.35         0.40 o
  -1  -9   1          0.29          0.34         0.37 o
   0  -9   1         31.21         34.58         1.10 o
   1  -9   1         45.09         42.63         1.54 o
   2  -9   1         14.78         13.81         0.69 o
   3  -9   1         18.81         21.66         0.86 o
   4  -9   1        341.98        334.65         5.48 o
   5  -9   1          5.54          4.81         0.50 o
   6  -9   1          2.13          1.97         0.58 o
   7  -9   1          3.07          2.06         0.60 o
   8  -9   1         27.76         33.43         1.56 o
  -8  -8   1          0.13          1.40         1.01 o
  -7  -8   1          3.95          2.71         0.71 o
  -6  -8   1          1.31          0.70         0.60 o
  -5  -8   1         21.86         23.48         1.04 o
  -4  -8   1         67.75         70.48         2.16 o
  -3  -8   1         10.43         10.00         0.66 o
  -2  -8   1          8.09          7.42         0.57 o
  -1  -8   1         34.29         17.03         1.17 o
   0  -8   1         10.37          8.82         0.57 o
   1  -8   1        222.83        227.52         3.31 o
   2  -8   1         84.95         80.80         2.13 o
   3  -8   1         67.66         57.53         1.48 o
   4  -8   1         12.79         14.21         0.70 o
   5  -8   1         14.76         14.50         0.73 o
   6  -8   1         24.24         22.80         1.56 o
   7  -8   1         20.89         22.27         1.17 o
   8  -8   1         43.48         45.07         1.72 o
   9  -8   1          2.86          4.35         1.24 o
  -8  -7   1          3.75          3.11         0.77 o
  -7  -7   1          0.62          1.36         0.60 o
  -6  -7   1          9.66          8.92         1.40 o
  -5  -7   1          1.28          1.46         0.62 o
  -4  -7   1         41.82         41.77         1.21 o
  -3  -7   1          1.79          2.28         0.39 o
  -2  -7   1          0.06          0.28         0.23 o
  -1  -7   1          0.68          0.03         0.12 o
   0  -7   1         20.99         23.86         0.81 o
   1  -7   1         40.11         33.94         0.70 o
   2  -7   1        256.16        249.85         3.48 o
   3  -7   1        424.01        400.15         4.40 o
   4  -7   1        145.45        159.52         2.14 o
   5  -7   1         59.53         60.45         1.08 o
   6  -7   1          3.56          2.39         0.36 o
   7  -7   1          1.03          0.72         0.43 o
   8  -7   1         16.27         18.96         0.94 o
   9  -7   1          3.56          5.34         0.65 o
  -9  -6   1          7.76          7.15         1.40 o
  -8  -6   1          3.55          3.17         0.71 o
  -7  -6   1          9.78          8.21         0.82 o
  -6  -6   1          9.49          9.19         1.52 o
  -5  -6   1          0.73          0.51         0.34 o
  -4  -6   1        121.37        126.45         2.41 o
  -3  -6   1         15.34         16.57         0.74 o
  -2  -6   1         80.80         89.91         1.78 o
  -1  -6   1          0.05          0.35         0.14 o
   0  -6   1         25.20         30.58         0.88 o
   1  -6   1        131.23        153.16         2.00 o
   2  -6   1         12.49         11.56         0.39 o
   3  -6   1          0.12          0.01         0.15 o
   4  -6   1          1.60          2.81         0.24 o
   5  -6   1         22.79         23.92         0.64 o
   6  -6   1         63.86         64.27         1.14 o
   7  -6   1        203.67        211.87         3.16 o
   8  -6   1          0.30          0.00         0.40 o
   9  -6   1          7.83          9.43         0.77 o
  10  -6   1         24.64         29.58         1.62 o
  -9  -5   1         10.49          8.91         1.44 o
  -8  -5   1         11.92         10.41         1.09 o
  -7  -5   1          2.59          3.30         0.66 o
  -6  -5   1          5.37          3.86         0.60 o
  -5  -5   1          0.12         -0.37         0.37 o
  -4  -5   1        120.10        128.55         2.38 o
  -3  -5   1         82.08         75.55         1.34 o
  -2  -5   1         93.89         87.28         1.44 o
  -1  -5   1        134.95        145.91         2.47 o
   0  -5   1        243.10        258.62         3.55 o
   1  -5   1        219.32        257.62         4.13 o
   2  -5   1         38.61         40.04         0.66 o
   3  -5   1         83.69        100.09         1.25 o
   4  -5   1        359.77        356.55         4.28 o
   5  -5   1         53.43         52.94         0.93 o
   6  -5   1        112.46        104.89         1.55 o
   7  -5   1          1.06          0.99         0.33 o
   8  -5   1         22.86         20.39         0.79 o
   9  -5   1         53.13         54.13         1.30 o
  10  -5   1          2.87          3.44         0.80 o
 -10  -4   1         10.72         12.60         1.63 o
  -9  -4   1          7.45          8.66         0.96 o
  -8  -4   1          1.53          0.74         0.52 o
  -7  -4   1          4.66          4.64         1.05 o
  -6  -4   1         15.85         12.60         0.85 o
  -5  -4   1        381.97        380.86         7.45 o
  -4  -4   1        558.65        583.74         7.77 o
  -3  -4   1        294.96        303.31         4.16 o
  -2  -4   1        589.80        597.67         7.88 o
  -1  -4   1         18.40         18.41         0.54 o
   0  -4   1        413.98        374.70        14.92 o
   1  -4   1        323.92        346.19         6.32 o
   2  -4   1        155.40        170.36         4.43 o
   3  -4   1        220.31        239.85         2.65 o
   4  -4   1         53.56         67.02         1.01 o
   5  -4   1          0.06          0.52         0.17 o
   6  -4   1         54.73         55.39         1.30 o
   7  -4   1          0.07          0.00         0.29 o
   8  -4   1         22.83         21.14         0.79 o
   9  -4   1         22.70         21.88         1.02 o
  10  -4   1          4.75          5.63         0.67 o
 -10  -3   1          6.74          7.31         1.32 o
  -9  -3   1          1.99          2.00         0.69 o
  -8  -3   1         25.97         27.15         1.43 o
  -7  -3   1         81.22         80.95         2.28 o
  -6  -3   1        134.31         64.92         2.64 o
  -5  -3   1         45.32         46.90         1.04 o
  -4  -3   1          0.53          1.66         0.23 o
  -3  -3   1          1.84          3.64         0.27 o
  -2  -3   1        952.63        953.35        12.35 o
  -1  -3   1          1.16          3.79         0.34 o
   0  -3   1        399.76        392.66         4.58 o
   1  -3   1         32.32         44.80         0.81 o
   2  -3   1       1235.96       1306.98        16.65 o
   3  -3   1        688.74        743.08         8.55 o
   4  -3   1          1.14          1.89         0.20 o
   5  -3   1         52.58         61.96         0.99 o
   6  -3   1          5.68          5.50         0.38 o
   7  -3   1          5.75          8.15         0.49 o
   8  -3   1         60.98         58.60         1.25 o
   9  -3   1         32.98         34.37         1.19 o
  10  -3   1          9.81          9.11         0.77 o
 -10  -2   1          0.03         -0.65         0.65 o
  -9  -2   1          7.47          6.14         0.85 o
  -8  -2   1          2.14          2.65         0.50 o
  -7  -2   1         12.84         13.01         0.87 o
  -6  -2   1          3.70          4.20         0.70 o
  -5  -2   1          0.02         -0.11         0.11 o
  -4  -2   1         75.60         75.65         1.21 o
  -3  -2   1        348.77        317.74         4.24 o
  -2  -2   1       1509.61       1502.15        19.31 o
  -1  -2   1       6811.45       6595.28        97.15 o
   0  -2   1        604.68        548.70         7.96 o
   1  -2   1        941.95        936.57        13.41 o
   2  -2   1         90.66         96.79         1.19 o
   3  -2   1       1003.23        975.70        82.57 o
   4  -2   1         63.52         63.73         0.95 o
   5  -2   1         67.14         70.90         1.08 o
   6  -2   1         58.76         65.92         1.07 o
   7  -2   1          0.62          1.03         0.34 o
   8  -2   1         21.58         21.57         0.92 o
   9  -2   1          1.28          1.02         0.48 o
  10  -2   1          9.16          8.84         0.75 o
 -10  -1   1          4.47          5.07         0.84 o
  -9  -1   1          1.48          1.75         1.17 o
  -8  -1   1          1.26          1.29         0.43 o
  -7  -1   1          6.63          5.26         0.50 o
  -5  -1   1         28.00         26.46         0.55 o
  -4  -1   1        248.34        259.09         3.41 o
  -3  -1   1        665.93        695.70         8.82 o
  -2  -1   1       6216.15       6005.55        75.28 o
  -1  -1   1        290.94        305.47         4.48 o
   0  -1   1        117.96        109.03         3.23 o
   1  -1   1         29.18         29.85         1.19 o
   2  -1   1        655.97        672.45        12.20 o
   3  -1   1        122.85        125.97         1.89 o
   4  -1   1        233.29        243.71         2.54 o
   5  -1   1        120.11        116.96         1.49 o
   6  -1   1          8.87          7.59         0.28 o
   7  -1   1         20.51         18.45         0.82 o
   8  -1   1          6.67          7.78         0.70 o
   9  -1   1          2.18          1.96         0.49 o
  10  -1   1         17.85         19.18         1.24 o
 -10   0   1          1.01          0.51         0.62 o
  -9   0   1          3.61          3.61         0.71 o
  -8   0   1         10.69          7.95         0.61 o
  -7   0   1         30.18         29.52         0.83 o
  -6   0   1         14.01         13.50         0.61 o
  -5   0   1         90.18         92.17         1.42 o
  -4   0   1         88.88         90.64         1.52 o
  -3   0   1        192.85        183.57         2.82 o
  -2   0   1         44.60         38.92         0.68 o
  -1   0   1         18.64         20.61         0.66 o
   0   0   1        230.52        211.96         5.44 o
   1   0   1          8.29          7.81         0.22 o
   2   0   1       1949.30       1895.25        34.44 o
   3   0   1        179.70        181.36         3.57 o
   4   0   1        280.17        268.33         4.26 o
   5   0   1        107.95        103.48         1.90 o
   6   0   1         64.25         67.50         1.77 o
   7   0   1          0.30          0.31         0.48 o
   8   0   1         36.29         35.97         1.32 o
   9   0   1          2.00          2.13         0.60 o
  10   0   1          4.74          4.65         0.74 o
 -10   1   1          1.01          0.91         0.51 o
  -9   1   1         22.01         21.13         0.80 o
  -8   1   1         28.68         27.62         0.85 o
  -7   1   1         12.23         12.00         0.53 o
  -6   1   1          1.33          0.77         0.25 o
  -5   1   1          4.66          7.15         0.28 o
  -4   1   1         19.81         16.84         0.40 o
  -3   1   1        818.14        871.32        12.78 o
  -2   1   1        161.85        167.79         4.43 o
  -1   1   1       1723.24       1834.51        33.64 o
   0   1   1        142.44        140.89         3.81 o
   1   1   1       1371.02       1283.10        33.36 o
   2   1   1       2886.08       2970.83        77.29 o
   3   1   1          6.01         11.14         0.58 o
   4   1   1        206.82        196.49         3.20 o
   5   1   1        162.79        153.01         2.65 o
   6   1   1          0.76          1.46         0.48 o
   7   1   1          2.41          1.83         0.52 o
   8   1   1          1.97          2.91         0.63 o
   9   1   1          0.03          0.15         0.33 o
  10   1   1          2.58          2.74         0.85 o
 -10   2   1          0.18         -0.07         0.37 o
  -9   2   1         17.99         17.37         0.84 o
  -8   2   1         14.65         14.42         0.66 o
  -7   2   1          5.86          6.11         0.37 o
  -6   2   1         74.45         74.89         1.34 o
  -5   2   1        143.90        142.92         1.86 o
  -4   2   1          5.56          3.86         0.21 o
  -3   2   1          0.22          0.22         0.11 o
  -2   2   1        319.61        322.75         4.89 o
  -1   2   1        100.78        117.95         3.03 o
   0   2   1         26.24         28.15         1.01 o
   1   2   1       8133.88       7775.42       202.32 o
   2   2   1         77.78         68.77         2.92 o
   3   2   1          7.81          7.14         0.52 o
   4   2   1         29.35         31.99         0.82 o
   5   2   1         36.41         40.73         1.07 o
   6   2   1         10.37         10.66         0.82 o
   7   2   1         16.71         17.34         1.07 o
   8   2   1          1.78          0.61         0.58 o
   9   2   1          0.02         -0.20         0.58 o
  10   2   1          0.55          0.79         0.43 o
 -10   3   1         25.33         24.53         1.07 o
  -9   3   1         62.29         65.60         1.39 o
  -8   3   1         20.14         22.08         0.78 o
  -7   3   1         64.69         58.61         1.34 o
  -6   3   1         36.97         36.90         0.78 o
  -5   3   1         28.74         30.40         0.56 o
  -4   3   1         34.05         36.51         0.66 o
  -3   3   1          5.63          4.96         0.26 o
  -2   3   1         21.68         29.38         0.75 o
  -1   3   1          4.28          3.13         0.20 o
   0   3   1        659.95        676.62        18.04 o
   1   3   1         48.57         41.01         0.85 o
   2   3   1         53.20         61.26         1.18 o
   3   3   1        720.98        707.81        10.83 o
   4   3   1        215.98        229.44         3.75 o
   5   3   1        411.99        416.04         6.61 o
   6   3   1        121.91        122.89         2.34 o
   7   3   1          8.74         10.08         0.87 o
   8   3   1          4.15          3.57         0.78 o
   9   3   1          2.42          2.23         0.74 o
  10   3   1          1.38          1.79         1.09 o
 -10   4   1          1.58          2.29         0.56 o
  -9   4   1          0.03          0.10         0.44 o
  -8   4   1         45.50         41.68         1.22 o
  -7   4   1         85.35         83.13         1.36 o
  -6   4   1          2.03          2.26         0.29 o
  -5   4   1          4.07          5.00         0.32 o
  -4   4   1          1.57          0.27         0.16 o
  -3   4   1        225.47        229.02         3.64 o
  -2   4   1         38.95         48.21         1.12 o
  -1   4   1        333.98        361.70         6.71 o
   1   4   1         38.24         33.53         2.74 o
   2   4   1        183.91        195.45         3.37 o
   3   4   1        650.63        667.32        10.28 o
   4   4   1         46.09         53.44         1.21 o
   5   4   1          1.99          1.32         0.43 o
   6   4   1         10.67          9.72         0.61 o
   7   4   1        130.52        132.34         8.36 o
   8   4   1         23.87         24.70         1.35 o
   9   4   1          0.79          0.56         0.69 o
 -10   5   1          0.62          2.14         0.57 o
  -9   5   1          0.10          0.44         0.44 o
  -8   5   1          0.40         -0.34         0.61 o
  -7   5   1        133.58        135.65         2.24 o
  -6   5   1        307.25        301.45         4.25 o
  -5   5   1          1.18          2.06         0.23 o
  -4   5   1          0.04          0.04         0.14 o
  -3   5   1         19.59         18.71         0.70 o
  -2   5   1          0.03          0.18         0.17 o
  -1   5   1        204.11        209.42         4.26 o
   0   5   1        708.53        424.38        11.51 o
   1   5   1         66.58         82.19         1.92 o
   2   5   1         40.42         48.48         1.32 o
   3   5   1        257.73        250.28         5.78 o
   4   5   1          7.85          7.72         0.58 o
   5   5   1         22.59         22.70         3.27 o
   6   5   1          0.33          0.64         0.39 o
   7   5   1         15.54         14.15         1.01 o
   8   5   1          8.87          7.21         0.89 o
   9   5   1          0.20          2.64         1.09 o
 -10   6   1          2.36          0.86         0.93 o
  -9   6   1         56.40         56.95         1.58 o
  -8   6   1         14.16         13.68         0.82 o
  -7   6   1         61.23         63.78         1.35 o
  -6   6   1         26.10         27.33         0.92 o
  -5   6   1        224.37        218.00         3.18 o
  -4   6   1         48.05         40.17         1.02 o
  -3   6   1         18.68         23.64         1.40 o
  -2   6   1         12.49         15.43         0.59 o
  -1   6   1        141.42        169.22         3.60 o
   0   6   1         41.36         41.15         2.02 o
   1   6   1         18.33         15.84         1.36 o
   2   6   1         91.56         83.33         2.18 o
   3   6   1          0.24          0.18         0.20 o
   4   6   1          9.76          8.27         0.54 o
   5   6   1         28.49         29.71         3.81 o
   6   6   1          1.98          1.42         0.46 o
   7   6   1          3.57          2.65         0.66 o
   8   6   1          6.39          7.12         0.91 o
  -9   7   1         39.61         38.37         1.87 o
  -8   7   1          1.30          0.92         0.74 o
  -7   7   1          0.42          0.21         0.36 o
  -6   7   1         72.30         70.38         1.89 o
  -5   7   1        289.28        282.04         4.70 o
  -4   7   1         79.97         79.64         2.49 o
  -3   7   1         43.12         34.83         1.79 o
  -2   7   1         83.92         91.54         2.31 o
  -1   7   1        193.55        192.75         5.83 o
   2   7   1         36.00         30.66         1.18 o
   3   7   1         12.29         12.83         1.01 o
   4   7   1          0.22         -0.39         0.44 o
   5   7   1         21.98         22.26         1.21 o
   6   7   1         15.37         14.06         1.40 o
   7   7   1          0.00         -0.70         0.78 o
  -8   8   1          8.34          7.54         0.89 o
  -7   8   1          5.07          6.54         0.64 o
  -6   8   1          3.51          5.05         0.55 o
  -5   8   1         51.13         50.33         1.32 o
  -4   8   1        179.75        168.72         3.88 o
  -3   8   1        457.29        439.39        12.52 o
  -2   8   1        103.74        108.23         2.75 o
  -1   8   1          6.66         10.11         1.09 o
   0   8   1          8.57          5.21         0.78 o
   1   8   1         66.35         65.81         1.90 o
   2   8   1         62.31         56.04         1.76 o
   3   8   1         24.91         28.15         1.75 o
   4   8   1          0.73          0.43         0.49 o
   5   8   1          0.49          0.87         0.52 o
   6   8   1          0.02          0.60         0.58 o
   7   8   1          0.88          2.02         1.01 o
  -8   9   1          0.34          0.37         0.63 o
  -7   9   1          4.57          5.53         0.62 o
  -6   9   1          0.00         -0.37         0.37 o
  -5   9   1          0.83          0.40         0.37 o
  -4   9   1          6.53          8.16         1.09 o
  -3   9   1        133.37        122.23         4.35 o
  -2   9   1          1.61          2.08         0.54 o
  -1   9   1          0.02          0.31         0.62 o
   0   9   1          3.90          4.22         1.09 o
   1   9   1        165.59        172.72         5.60 o
   2   9   1         84.64         88.28         2.45 o
   3   9   1          8.37         10.81         0.93 o
   4   9   1          0.29          0.96         0.58 o
   5   9   1          3.17          2.64         0.63 o
   6   9   1          0.20          0.52         0.63 o
  -7  10   1          0.00         -0.26         0.43 o
  -6  10   1          0.00         -0.23         0.42 o
  -5  10   1          2.85          2.25         0.48 o
  -4  10   1          2.07          1.42         0.49 o
  -3  10   1         23.97         21.30         1.79 o
  -2  10   1          0.22          0.04         0.49 o
  -1  10   1         46.14         49.30         2.64 o
   0  10   1         17.48         15.00         1.48 o
   1  10   1          3.77          3.64         0.65 o
   2  10   1          0.16          0.93         0.55 o
   3  10   1          4.37          5.02         0.71 o
   4  10   1          0.19         -0.52         0.52 o
   5  10   1          0.14          0.39         0.82 o
   6  10   1          1.14         -0.54         0.93 o
  -6  11   1         17.39         18.51         0.99 o
  -5  11   1          0.46          0.39         0.43 o
  -4  11   1          4.81          4.84         0.67 o
  -3  11   1          0.05          0.16         0.70 o
  -2  11   1          8.01          6.66         0.85 o
  -1  11   1          5.76          7.44         0.87 o
   0  11   1         28.69         29.26         1.45 o
   1  11   1         22.67         24.65         1.37 o
   2  11   1          8.85          8.13         0.91 o
   3  11   1          0.24          0.35         0.60 o
   4  11   1          1.19          1.01         0.93 o
  -5  12   1         25.44         25.36         1.36 o
  -4  12   1          3.43          2.88         1.01 o
  -3  12   1          8.29          9.64         1.40 o
  -2  12   1         17.78         21.70         1.43 o
  -1  12   1          0.03         -0.01         0.60 o
   0  12   1          0.25          1.40         1.01 o
   1  12   1          1.22          1.07         0.69 o
   2  12   1          4.94          5.21         1.32 o
   3  12   1          4.31          3.50         1.24 o
  -2  13   1          2.07          3.34         1.09 o
  -1  13   1          1.09          2.45         0.97 o
   0  13   1          0.03         -0.93         0.93 o
  -1 -13   2          2.13          2.93         0.78 o
   0 -13   2          2.97          3.50         1.17 o
   1 -13   2          0.90          0.47         1.01 o
   2 -13   2          2.40          2.12         0.73 o
   3 -13   2          0.02          0.09         0.63 o
  -3 -12   2          2.45          2.38         0.74 o
  -2 -12   2          2.40          1.66         0.55 o
  -1 -12   2          0.06          0.05         0.48 o
   0 -12   2          0.02          0.65         0.50 o
   1 -12   2          3.08          2.76         0.74 o
   2 -12   2          0.53          0.16         0.89 o
   3 -12   2          0.06         -0.14         0.52 o
   4 -12   2          0.00         -0.54         0.54 o
   5 -12   2          0.21          0.08         0.86 o
  -5 -11   2          0.01         -0.66         0.66 o
  -4 -11   2          1.03          0.48         0.55 o
  -3 -11   2         11.64         13.09         0.88 o
  -2 -11   2         18.48         21.40         1.80 o
  -1 -11   2          3.27          3.89         0.57 o
   0 -11   2          3.00          3.48         0.55 o
   1 -11   2          6.79          5.61         0.80 o
   2 -11   2         33.18         37.28         1.62 o
   3 -11   2          0.21          0.22         0.42 o
   4 -11   2         25.67         29.13         1.40 o
   5 -11   2         15.63         18.55         1.12 o
   6 -11   2          8.96         10.51         0.96 o
  -6 -10   2          1.04          0.04         0.66 o
  -5 -10   2          2.19          2.18         0.58 o
  -4 -10   2          7.18          6.25         1.18 o
  -3 -10   2          0.11          0.05         0.43 o
  -2 -10   2          9.78          8.45         0.69 o
  -1 -10   2         27.39         24.95         1.14 o
   0 -10   2         19.77         18.81         0.89 o
   1 -10   2          2.17          2.72         0.60 o
   2 -10   2          8.75          7.89         0.80 o
   3 -10   2          4.76          7.18         0.65 o
   4 -10   2         17.13         18.84         0.84 o
   5 -10   2          0.00         -0.06         0.35 o
   6 -10   2          0.46          1.40         0.55 o
   7 -10   2          2.92          4.45         0.76 o
  -7  -9   2          8.52          6.76         1.40 o
  -6  -9   2         11.79         12.23         1.19 o
  -5  -9   2         12.60         10.87         0.79 o
  -4  -9   2         25.15         27.24         1.10 o
  -3  -9   2          0.74          0.75         0.40 o
  -2  -9   2          5.16          4.12         0.51 o
  -1  -9   2        192.66        198.56         3.58 o
   0  -9   2        125.37        120.98         2.41 o
   1  -9   2         58.60         53.94         1.36 o
   2  -9   2          6.72          8.60         0.46 o
   3  -9   2          0.13          0.29         0.29 o
   4  -9   2          3.34          3.66         0.45 o
   5  -9   2          9.97         10.51         1.01 o
   6  -9   2          2.89          2.65         0.58 o
   7  -9   2          4.72          7.67         0.82 o
   8  -9   2          2.39          3.57         1.13 o
  -8  -8   2          0.73          0.62         1.01 o
  -7  -8   2          3.07          3.27         0.77 o
  -6  -8   2         12.87         12.76         0.83 o
  -5  -8   2          6.75          8.76         0.76 o
  -4  -8   2         71.21         75.33         2.33 o
  -3  -8   2         36.60         42.09         1.21 o
  -2  -8   2          0.83          0.26         0.33 o
  -1  -8   2          0.21          0.63         0.53 o
   0  -8   2         15.28         17.34         0.79 o
   1  -8   2        178.60        179.77         2.36 o
   2  -8   2         81.57         85.28         1.30 o
   3  -8   2         21.43         17.14         0.70 o
   4  -8   2         47.03         46.60         0.84 o
   5  -8   2         10.54         10.31         0.55 o
   6  -8   2          2.80          1.82         0.42 o
   7  -8   2         10.06          9.75         0.72 o
   8  -8   2          2.19          1.77         0.53 o
   9  -8   2         13.54         16.88         1.26 o
  -8  -7   2          2.89          2.44         0.74 o
  -7  -7   2          0.09         -0.55         0.55 o
  -6  -7   2          4.18          4.34         0.53 o
  -5  -7   2          1.49          0.30         0.39 o
  -4  -7   2          1.99          2.80         0.43 o
  -3  -7   2          4.56          3.48         0.37 o
  -2  -7   2        170.09        181.57         3.16 o
   0  -7   2         17.11         21.77         0.60 o
   1  -7   2          0.17          0.34         0.17 o
   2  -7   2        214.71        217.09         2.72 o
   3  -7   2         86.83         84.91         1.18 o
   4  -7   2        216.32        209.71         2.47 o
   5  -7   2        418.58        410.22         4.99 o
   6  -7   2          8.25          8.45         0.51 o
   7  -7   2          0.29          0.13         0.43 o
   8  -7   2          0.00          0.24         0.42 o
   9  -7   2          0.75          2.27         0.53 o
  -9  -6   2          0.43          0.86         1.01 o
  -8  -6   2          3.25          2.37         0.71 o
  -7  -6   2          0.88          0.77         0.58 o
  -6  -6   2          0.91          0.74         0.39 o
  -5  -6   2          6.62          6.83         0.53 o
  -4  -6   2         26.29         23.97         0.76 o
  -3  -6   2         52.99         54.94         1.27 o
  -2  -6   2        207.59        222.00         3.66 o
  -1  -6   2        496.04        515.95         9.95 o
   0  -6   2        166.74        183.13         2.36 o
   1  -6   2        159.86        174.28         1.87 o
   2  -6   2          0.24          0.09         0.16 o
   3  -6   2        133.06        145.57         1.63 o
   4  -6   2         14.14         18.16         0.48 o
   5  -6   2         31.04         31.97         0.73 o
   6  -6   2         25.93         27.26         0.79 o
   7  -6   2        201.73        189.17         2.89 o
   8  -6   2          1.16          1.04         0.38 o
   9  -6   2         11.00         14.01         0.88 o
  10  -6   2          0.90          0.81         0.69 o
  -9  -5   2          1.35          1.59         1.13 o
  -8  -5   2          7.78          5.60         1.83 o
  -7  -5   2         53.40         56.70         1.92 o
  -6  -5   2          9.04          7.53         0.55 o
  -5  -5   2          1.45          2.34         0.33 o
  -4  -5   2          2.72          1.11         0.26 o
  -3  -5   2         28.56         26.33         0.98 o
  -2  -5   2        123.78        127.64         2.23 o
  -1  -5   2         52.99         68.99         1.47 o
   0  -5   2        221.04        232.96         2.57 o
   1  -5   2       1444.51       1610.25        16.82 o
   2  -5   2        433.90        515.40         5.45 o
   3  -5   2        131.86        134.45         1.48 o
   4  -5   2        125.19        128.39         1.72 o
   5  -5   2          4.67          5.78         0.33 o
   6  -5   2         20.28         21.77         0.71 o
   7  -5   2        126.13        122.23         2.04 o
   8  -5   2         20.61         18.44         0.77 o
   9  -5   2         10.20         11.21         0.68 o
  10  -5   2          3.27          4.50         0.65 o
 -10  -4   2          0.25          0.23         1.01 o
  -9  -4   2          3.43          3.84         0.74 o
  -8  -4   2          1.56          1.32         1.24 o
  -7  -4   2          4.91          4.11         0.93 o
  -6  -4   2          0.36         -0.08         1.17 o
  -5  -4   2          1.76          1.24         0.28 o
  -4  -4   2         10.16          8.50         1.21 o
  -3  -4   2        222.13        208.32         2.96 o
  -2  -4   2         86.18         80.35         1.47 o
  -1  -4   2        298.84        315.67         5.26 o
   0  -4   2         16.82         25.61         1.22 o
   1  -4   2        110.30         60.98         1.55 o
   2  -4   2          6.39          3.42         0.27 o
   3  -4   2        438.62        491.52         4.83 o
   4  -4   2          5.84          6.34         0.25 o
   5  -4   2          0.70          0.36         0.22 o
   6  -4   2          1.05          1.41         0.35 o
   7  -4   2          2.65          1.94         0.35 o
   8  -4   2          8.40         11.94         0.76 o
   9  -4   2          3.38          2.91         0.58 o
  10  -4   2         11.34         10.86         0.83 o
 -10  -3   2          0.58          0.47         0.86 o
  -9  -3   2          0.57         -0.48         0.48 o
  -8  -3   2          0.02         -0.23         0.52 o
  -7  -3   2         30.28         30.89         1.32 o
  -6  -3   2          1.35          1.13         0.70 o
  -5  -3   2          8.64          7.49         0.55 o
  -4  -3   2          1.59          0.95         0.21 o
  -3  -3   2         22.21         20.36         0.64 o
  -2  -3   2         19.36         27.89         0.82 o
  -1  -3   2        903.19        829.49        12.33 o
   0  -3   2        291.24        255.91         2.54 o
   1  -3   2          1.53         -0.18         0.18 o
   3  -3   2       1648.14       1746.84        17.91 o
   4  -3   2        248.04        269.62         2.96 o
   5  -3   2          7.34         11.34         0.58 o
   6  -3   2         41.96         41.25         1.09 o
   7  -3   2          0.36          0.82         0.44 o
   8  -3   2         12.32         13.31         1.00 o
   9  -3   2          9.06          6.62         0.75 o
  10  -3   2          6.12          6.31         0.72 o
 -10  -2   2          4.69          4.13         0.80 o
  -9  -2   2         30.59         32.28         1.47 o
  -8  -2   2          0.73          0.64         0.58 o
  -7  -2   2          5.61          4.34         0.63 o
  -6  -2   2         66.40         69.15         1.95 o
  -5  -2   2         57.16         67.10         1.15 o
  -4  -2   2        570.93        607.98         7.05 o
  -3  -2   2         91.83        119.83         1.57 o
  -2  -2   2        167.47        162.39         2.16 o
  -1  -2   2       5307.70       5139.88        75.80 o
   0  -2   2         80.80         71.09         1.18 o
   1  -2   2         69.24         69.89         1.00 o
   2  -2   2          3.73          3.30         0.32 o
   3  -2   2        515.70        529.03         6.07 o
   4  -2   2          4.28          4.96         0.34 o
   5  -2   2        114.91        122.51         1.87 o
   6  -2   2         11.04          8.94         0.69 o
   7  -2   2          2.79          2.75         0.43 o
   8  -2   2         38.82         36.65         1.26 o
   9  -2   2         24.07         24.42         1.04 o
  10  -2   2          7.54          6.81         0.89 o
 -10  -1   2         10.24         10.05         1.79 o
  -9  -1   2         73.67         72.26         2.08 o
  -8  -1   2         16.51         16.55         0.97 o
  -7  -1   2         33.54         35.89         1.01 o
  -6  -1   2          3.65          5.20         0.49 o
  -5  -1   2        242.78        233.48         2.85 o
  -4  -1   2          3.45          3.96         0.21 o
  -3  -1   2        286.84        273.64         3.23 o
  -2  -1   2       2935.07       2879.99        36.16 o
  -1  -1   2       6405.83       6537.08        82.81 o
   0  -1   2        150.07        153.90         2.35 o
   1  -1   2       2408.82       2271.15        41.40 o
   2  -1   2        936.45        920.24        22.94 o
   3  -1   2       1090.63       1038.64        34.76 o
   4  -1   2        553.13        576.55         7.26 o
   5  -1   2        133.23        141.72         1.99 o
   6  -1   2         19.69         18.78         0.96 o
   7  -1   2         48.36         55.37         1.37 o
   8  -1   2         25.35         21.49         0.93 o
   9  -1   2         35.26         37.70         1.27 o
  10  -1   2          0.48          0.68         0.51 o
 -10   0   2          0.95          1.71         0.69 o
  -9   0   2         15.83         16.72         1.21 o
  -8   0   2         30.45         30.50         0.89 o
  -7   0   2         93.85         97.96         1.68 o
  -6   0   2        132.45        123.66         2.65 o
  -5   0   2        215.50        198.58         2.46 o
  -4   0   2          5.80          4.05         0.22 o
  -3   0   2       2416.06       2457.95        27.84 o
  -2   0   2       4774.04       4783.76        87.60 o
  -1   0   2       4688.72       4578.52        65.55 o
   0   0   2       3431.15       3450.69        48.55 o
   1   0   2       4680.89       4563.98        67.05 o
   2   0   2        754.37        784.83        10.04 o
   3   0   2        450.85        467.58         5.30 o
   4   0   2         74.59         71.24         1.05 o
   5   0   2        277.94        268.07         3.57 o
   6   0   2         11.07         13.35         0.64 o
   7   0   2          0.37          0.01         0.25 o
   8   0   2          0.06          0.24         0.28 o
   9   0   2          1.24          0.99         0.49 o
  10   0   2          0.33          0.30         0.50 o
 -10   1   2          0.69          0.37         0.48 o
  -9   1   2         16.92         17.07         0.94 o
  -8   1   2          1.04          1.40         0.33 o
  -7   1   2        116.36        109.53         1.83 o
  -6   1   2         22.14         25.89         0.81 o
  -5   1   2         65.28         68.36         1.09 o
  -4   1   2         14.16         12.54         0.40 o
  -3   1   2       2132.79       2290.18        28.68 o
  -2   1   2       2157.04       2190.47        30.96 o
  -1   1   2         85.11         98.57         1.94 o
   0   1   2         54.51         62.33         1.76 o
   1   1   2       1292.28       1265.07        18.62 o
   2   1   2        477.86        477.05         7.72 o
   3   1   2        210.14        179.73         2.86 o
   4   1   2         12.57         13.85         0.53 o
   5   1   2        336.89        334.45         5.33 o
   6   1   2         97.00        101.67         2.47 o
   7   1   2          0.60          0.31         0.31 o
   8   1   2         36.69         34.45         0.87 o
   9   1   2          1.29          0.67         0.30 o
  10   1   2          0.32          0.18         0.69 o
 -10   2   2          6.60          6.27         0.67 o
  -9   2   2          0.83          0.67         0.35 o
  -8   2   2          1.20          0.79         0.33 o
  -7   2   2         93.50         89.97         1.61 o
  -6   2   2         14.68         11.85         0.59 o
  -5   2   2        141.98        147.29         2.13 o
  -4   2   2        170.64        171.74         2.99 o
  -3   2   2          1.95          3.88         0.25 o
  -2   2   2         53.98         43.86         2.33 o
  -1   2   2        180.88        194.59         3.79 o
   0   2   2        219.12         92.29         2.72 o
   1   2   2        104.62        106.45         3.11 o
   2   2   2        724.90        759.32        13.90 o
   3   2   2        551.72        598.72         9.14 o
   4   2   2        139.79        144.95         2.47 o
   5   2   2         75.14         78.26         1.57 o
   6   2   2         51.50         48.53         1.54 o
   7   2   2         12.12         11.44         0.87 o
   8   2   2         25.70         24.80         1.67 o
   9   2   2         13.90         12.79         0.63 o
  10   2   2          0.36          0.13         0.42 o
 -10   3   2          4.76          4.19         0.62 o
  -9   3   2          1.40          1.21         0.44 o
  -8   3   2          4.25          3.35         0.35 o
  -7   3   2        105.07        104.80         1.59 o
  -6   3   2          1.06          0.61         0.21 o
  -5   3   2         17.20         14.25         0.43 o
  -4   3   2          3.93          3.05         0.23 o
  -3   3   2        121.07        121.93         1.78 o
  -2   3   2          0.16          0.04         0.27 o
   0   3   2          1.77          3.34         0.74 o
   1   3   2          0.26         -0.24         0.35 o
   2   3   2        271.09        269.90         4.23 o
   3   3   2          8.22         12.19         0.51 o
   4   3   2         10.26          7.89         0.43 o
   5   3   2        122.87        131.19         2.38 o
   6   3   2          0.50         -0.36         0.43 o
   7   3   2          1.87          2.78         0.60 o
   8   3   2          8.81          9.50         0.93 o
   9   3   2          7.19          5.25         0.85 o
 -10   4   2          0.14          0.41         0.46 o
  -9   4   2          3.28          2.87         0.52 o
  -8   4   2         47.05         46.61         1.15 o
  -7   4   2        230.66        231.60         3.42 o
  -6   4   2          2.68          2.89         0.33 o
  -5   4   2        221.91        217.36         2.71 o
  -4   4   2         15.01         18.56         0.50 o
  -3   4   2        233.95        266.40         3.58 o
  -2   4   2       1563.84       1728.24        45.80 o
  -1   4   2        315.16        327.07        23.37 o
   0   4   2        197.19        219.76         4.43 o
   1   4   2        674.65        676.74        15.20 o
   2   4   2         55.75         56.01         1.52 o
   3   4   2         10.49         13.94         0.58 o
   4   4   2         11.17         10.37         0.52 o
   5   4   2         25.95         25.15         1.03 o
   6   4   2          0.70          1.02         0.97 o
   7   4   2          6.41          6.44         1.05 o
   8   4   2          0.71          0.04         0.58 o
   9   4   2          3.96          5.07         0.85 o
 -10   5   2          3.34          3.15         0.69 o
  -9   5   2          2.13          1.74         0.54 o
  -8   5   2          4.56          4.75         0.48 o
  -7   5   2         33.69         30.37         0.91 o
  -6   5   2         58.12         55.08         1.15 o
  -4   5   2        113.94        113.72         2.02 o
  -3   5   2        295.75        315.41         4.96 o
  -2   5   2        231.68        227.28         6.61 o
  -1   5   2          0.12          0.18         0.19 o
   0   5   2         40.78         39.49         1.18 o
   1   5   2         34.40         34.06         1.10 o
   2   5   2          4.78          1.83         0.35 o
   3   5   2         35.37         37.77         1.24 o
   4   5   2         17.05         18.42         0.82 o
   5   5   2          0.66          0.84         0.35 o
   6   5   2         30.89         30.62         1.29 o
   7   5   2         50.88         48.33         2.14 o
   8   5   2          0.93          0.08         0.60 o
   9   5   2          1.88          2.25         1.09 o
  -9   6   2          2.23          1.43         0.65 o
  -8   6   2         15.05         19.04         0.96 o
  -7   6   2          0.89          0.42         0.40 o
  -6   6   2         80.23         78.84         2.09 o
  -5   6   2         82.46         83.71         1.79 o
  -4   6   2         15.72         12.45         0.74 o
  -3   6   2        236.28        256.74         7.54 o
  -2   6   2        172.67        194.46         5.91 o
  -1   6   2         12.90          2.49         0.47 o
   0   6   2          3.26          4.49         0.46 o
   1   6   2        109.04        112.98         2.64 o
   2   6   2        255.14        250.70        23.02 o
   3   6   2        124.12        127.06         2.97 o
   4   6   2         64.95         67.92         1.95 o
   5   6   2         23.64         21.50         1.28 o
   6   6   2         15.25         18.99         2.88 o
   7   6   2         12.56          9.49         1.32 o
   8   6   2          3.82          3.50         1.17 o
  -9   7   2          0.16         -0.05         0.60 o
  -8   7   2          3.44          2.08         0.74 o
  -7   7   2         15.11         13.08         0.95 o
  -6   7   2        100.59         91.57         1.98 o
  -5   7   2        130.81        132.44         2.57 o
  -4   7   2         30.97         28.57         0.94 o
  -3   7   2         10.96         11.12         1.09 o
  -2   7   2          1.41          0.23         0.31 o
  -1   7   2          2.98          0.16         0.16 o
   1   7   2          3.17          3.89         0.70 o
   2   7   2        101.02         91.76         5.68 o
   3   7   2         24.75         23.74         1.56 o
   4   7   2          4.59          5.31         0.74 o
   5   7   2          0.01         -0.41         0.41 o
   6   7   2          0.38          0.31         0.66 o
   7   7   2          0.28         -0.54         0.86 o
  -8   8   2         11.85         12.86         0.88 o
  -7   8   2         21.21         23.38         1.01 o
  -6   8   2         13.40         11.40         0.74 o
  -5   8   2         11.90         14.08         0.77 o
  -4   8   2        125.68        117.39         2.38 o
  -3   8   2         74.18         65.78         2.80 o
  -2   8   2         11.26         11.52         0.85 o
  -1   8   2          1.00          1.56         0.41 o
   0   8   2         26.32         26.93         1.44 o
   1   8   2         56.57         50.69         1.65 o
   2   8   2         83.13         79.36         3.77 o
   3   8   2         97.95         92.93         5.56 o
   4   8   2          1.76          2.19         0.60 o
   5   8   2         22.07         22.46         1.24 o
   6   8   2          2.85          2.61         0.69 o
  -8   9   2          0.36         -0.39         0.86 o
  -7   9   2          0.19          0.19         0.46 o
  -6   9   2          2.63          2.33         0.45 o
  -5   9   2          1.63          1.59         0.44 o
  -4   9   2         73.33         60.65         2.68 o
  -3   9   2        113.90        100.85         3.81 o
  -2   9   2         13.77         12.17         0.93 o
  -1   9   2         12.05         11.17         1.71 o
   0   9   2         27.18         26.00         1.52 o
   1   9   2         40.46         37.51         1.51 o
   2   9   2         15.05         12.83         0.99 o
   3   9   2         10.70          9.60         0.88 o
   4   9   2          0.42          0.66         0.55 o
   5   9   2          4.10          5.27         0.80 o
   6   9   2          0.23          1.56         0.93 o
  -7  10   2          0.06          0.00         0.78 o
  -6  10   2         20.79         24.33         1.08 o
  -5  10   2         27.58         27.91         1.08 o
  -4  10   2         47.76         43.97         1.62 o
  -3  10   2          8.13          6.06         1.09 o
  -2  10   2         19.23         20.45         1.71 o
  -1  10   2         16.85         18.74         1.21 o
   0  10   2          0.05         -0.08         0.46 o
   1  10   2          3.11          2.52         0.63 o
   2  10   2          5.94          5.81         0.80 o
   3  10   2          0.47          0.24         0.58 o
   4  10   2          6.39          6.85         1.13 o
   5  10   2          5.34          4.04         1.09 o
  -6  11   2          8.78          9.51         1.52 o
  -5  11   2          0.72          0.51         0.44 o
  -4  11   2          6.04          8.94         0.93 o
  -3  11   2          2.15          4.59         1.01 o
  -2  11   2         23.24         18.58         1.71 o
  -1  11   2          2.88          3.72         0.78 o
   0  11   2          0.12         -0.52         0.52 o
   1  11   2          0.15          0.58         0.97 o
   2  11   2         16.57         17.84         1.23 o
   3  11   2          8.41          6.07         0.91 o
   4  11   2          0.20         -0.31         0.93 o
  -5  12   2          0.90          1.09         0.93 o
  -4  12   2          2.98          2.96         0.69 o
  -3  12   2          2.70          4.74         1.17 o
  -2  12   2         10.37          8.16         1.32 o
  -1  12   2          7.67          8.70         1.01 o
   0  12   2          0.32         -0.29         0.58 o
   1  12   2          2.78          4.04         1.24 o
   2  12   2          2.31          3.11         1.17 o
  -1 -13   3          0.30          0.15         0.63 o
   0 -13   3          2.22          1.09         1.01 o
   1 -13   3          6.06          6.07         1.59 o
   2 -13   3         12.25         15.28         1.21 o
   3 -13   3         15.37         21.26         1.40 o
  -3 -12   3          1.32          0.82         0.66 o
  -2 -12   3          1.60          2.41         0.56 o
  -1 -12   3          2.76          2.77         0.57 o
   0 -12   3          0.19         -0.20         0.44 o
   1 -12   3         19.77         18.75         1.26 o
   2 -12   3         23.06         29.61         1.54 o
   3 -12   3          0.01         -0.04         0.69 o
  -5 -11   3          5.53          6.74         1.04 o
  -4 -11   3          0.01         -0.27         0.49 o
  -3 -11   3          1.54          1.09         0.49 o
  -2 -11   3          0.99          1.02         0.88 o
  -1 -11   3          5.36          4.89         0.61 o
   0 -11   3         11.43         10.48         1.43 o
   1 -11   3          0.17         -0.49         0.49 o
   2 -11   3          7.59          9.49         0.88 o
   3 -11   3          5.47          5.34         1.15 o
   4 -11   3          1.81          1.40         0.70 o
   6 -11   3          1.58          1.48         0.86 o
  -6 -10   3          3.73          4.59         0.69 o
  -5 -10   3         14.25         13.95         0.94 o
  -4 -10   3          0.15         -0.36         0.43 o
  -3 -10   3         14.27         14.06         1.11 o
  -2 -10   3          0.16          0.00         0.40 o
  -1 -10   3         29.46         32.92         1.14 o
   0 -10   3          5.98          4.96         0.52 o
   1 -10   3          3.44          3.06         0.60 o
   2 -10   3          3.72          3.51         0.70 o
   3 -10   3          6.42          4.79         0.66 o
   4 -10   3         15.84         18.27         1.13 o
   5 -10   3         16.74         22.78         1.48 o
   6 -10   3         42.61         49.37         2.33 o
   7 -10   3         43.96         53.03         2.57 o
  -7  -9   3          0.82         -0.16         1.01 o
  -6  -9   3          1.13          1.35         0.62 o
  -5  -9   3          3.22          3.34         0.58 o
  -4  -9   3         17.84         19.20         0.97 o
  -3  -9   3         32.85         33.09         1.14 o
  -2  -9   3          9.02          8.62         0.64 o
  -1  -9   3         78.76         77.29         1.75 o
   0  -9   3         31.95         30.23         1.04 o
   1  -9   3         51.43         61.99         1.48 o
   2  -9   3         12.58         11.70         0.56 o
   3  -9   3         58.18         58.58         1.07 o
   4  -9   3         22.15         19.82         0.65 o
   5  -9   3          0.02          0.43         0.37 o
   6  -9   3         16.08         17.44         1.02 o
   7  -9   3         10.74         12.37         1.21 o
   8  -9   3          7.82          9.83         0.96 o
  -8  -8   3          0.07          0.08         1.01 o
  -7  -8   3          0.81          0.75         0.70 o
  -6  -8   3         20.71         24.98         1.10 o
  -5  -8   3         65.40         61.53         1.61 o
  -4  -8   3          4.35          3.85         0.45 o
  -3  -8   3          3.87          3.84         0.41 o
  -2  -8   3          4.98          5.98         0.46 o
  -1  -8   3          0.96         -0.06         0.24 o
   0  -8   3          6.44          6.31         0.40 o
   1  -8   3         99.96        104.03         1.58 o
   2  -8   3        114.70        119.65         1.70 o
   3  -8   3          2.83          4.20         0.39 o
   4  -8   3        106.66         99.98         1.51 o
   5  -8   3         13.60         13.82         0.63 o
   6  -8   3          7.88          9.72         0.76 o
   7  -8   3          7.06          7.90         0.77 o
   8  -8   3          0.88          1.14         0.58 o
   9  -8   3         17.87         21.85         1.94 o
  -8  -7   3          0.00          0.54         0.66 o
  -7  -7   3          0.94         -0.16         0.82 o
  -6  -7   3          0.00         -0.41         0.61 o
  -5  -7   3         14.07         12.12         0.93 o
  -4  -7   3         10.26          9.92         0.54 o
  -3  -7   3          8.68          7.39         0.76 o
  -2  -7   3         41.18         43.85         1.00 o
   0  -7   3         15.45         14.06         0.51 o
   1  -7   3          3.10          3.36         0.24 o
   2  -7   3          7.66          7.14         0.39 o
   3  -7   3          0.86          0.59         0.19 o
   4  -7   3          8.35          7.86         0.38 o
   5  -7   3        110.02        109.92         1.82 o
   6  -7   3          0.59          0.25         0.30 o
   7  -7   3         18.23         15.65         0.71 o
   8  -7   3          0.00          0.42         0.42 o
   9  -7   3          0.24          0.62         0.86 o
  -9  -6   3          1.31          1.63         1.09 o
  -8  -6   3          0.06          0.38         0.65 o
  -7  -6   3          2.63          3.33         0.69 o
  -6  -6   3          3.93          3.65         0.43 o
  -5  -6   3          8.17          8.39         0.49 o
  -4  -6   3         16.53         13.84         0.84 o
  -3  -6   3        132.83        128.50         2.35 o
  -2  -6   3        100.38        102.64         1.70 o
   0  -6   3        166.15        187.70         2.16 o
   1  -6   3        145.73        150.32         1.77 o
   2  -6   3        293.83        305.58         3.35 o
   3  -6   3         18.86         21.01         0.46 o
   4  -6   3         31.35         32.31         0.70 o
   5  -6   3         39.34         40.85         0.92 o
   6  -6   3          0.56          0.33         0.29 o
   7  -6   3         69.67         66.75         1.38 o
   8  -6   3         46.06         45.49         1.16 o
   9  -6   3          6.52          5.89         0.76 o
  -9  -5   3          1.24          1.56         1.01 o
  -8  -5   3          0.30          0.98         1.40 o
  -7  -5   3         13.01         15.27         1.07 o
  -6  -5   3         27.57         29.98         0.86 o
  -5  -5   3          3.78          4.24         0.38 o
  -4  -5   3         37.96         37.53         0.87 o
  -3  -5   3          2.50          4.46         0.68 o
  -2  -5   3          0.00          0.31         0.19 o
  -1  -5   3        134.90        125.20         2.18 o
   0  -5   3          1.59          3.63         0.18 o
   1  -5   3          1.00          0.27         0.21 o
   2  -5   3          2.42          0.81         0.15 o
   3  -5   3        163.95        147.18         1.50 o
   4  -5   3        262.97        275.04         3.38 o
   5  -5   3         72.91         76.32         1.35 o
   6  -5   3         17.45         15.22         0.64 o
   7  -5   3         17.52         16.27         0.74 o
   8  -5   3         21.26         22.09         0.99 o
   9  -5   3          3.03          2.45         0.71 o
  10  -5   3          0.85          0.39         0.63 o
 -10  -4   3          0.00          1.56         1.01 o
  -9  -4   3         11.65         10.48         2.41 o
  -8  -4   3          3.23          2.65         0.69 o
  -7  -4   3         14.14         16.03         2.06 o
  -6  -4   3          9.92         10.84         0.53 o
  -5  -4   3          1.19          1.12         0.28 o
  -4  -4   3         57.18         53.42         1.05 o
  -3  -4   3         12.13         16.34         0.61 o
  -2  -4   3        279.37        280.28         3.85 o
  -1  -4   3        373.70        369.37         6.98 o
   0  -4   3          1.25          0.49         0.16 o
   1  -4   3         80.24         92.82         1.22 o
   2  -4   3         16.67         19.18         0.64 o
   3  -4   3        360.48        384.12         4.52 o
   4  -4   3          7.77          7.84         0.39 o
   5  -4   3         61.29         64.67         1.19 o
   6  -4   3          0.04         -0.25         0.25 o
   7  -4   3          2.06          1.67         0.41 o
   8  -4   3          8.96          7.98         0.64 o
   9  -4   3          0.09          0.13         0.45 o
  10  -4   3          0.25          0.00         0.60 o
 -10  -3   3          0.01         -0.16         0.93 o
  -9  -3   3          4.20          4.44         0.93 o
  -8  -3   3          5.45          4.68         0.89 o
  -7  -3   3          4.20          4.66         0.69 o
  -6  -3   3          2.85          2.99         0.38 o
  -5  -3   3         26.58         29.92         0.75 o
  -4  -3   3         21.50         21.87         0.63 o
  -3  -3   3          2.14          1.88         0.20 o
  -2  -3   3        100.98        108.41         1.87 o
  -1  -3   3         32.29         30.81         2.43 o
   1  -3   3       1816.49       1509.65        26.88 o
   2  -3   3        809.13        901.19        14.59 o
   3  -3   3         74.84         88.66         1.08 o
   4  -3   3         20.15         22.06         0.48 o
   5  -3   3        129.58        136.94         7.11 o
   6  -3   3          7.30          7.31         0.55 o
   7  -3   3          2.36          3.82         0.46 o
   8  -3   3          0.00         -0.12         0.39 o
   9  -3   3          1.81          1.38         0.51 o
  10  -3   3          6.56          6.08         0.77 o
 -10  -2   3          2.40          1.40         1.09 o
  -9  -2   3         25.47         27.79         1.55 o
  -8  -2   3          4.27          4.77         0.93 o
  -7  -2   3         33.58         33.77         2.22 o
  -6  -2   3          2.76          2.95         0.30 o
  -5  -2   3          0.09          0.00         0.18 o
  -4  -2   3         14.16         12.34         0.38 o
  -3  -2   3         97.23        101.22         1.32 o
  -2  -2   3        146.49        139.59         1.98 o
  -1  -2   3        172.50        173.85         2.37 o
   0  -2   3         82.31         69.67         1.03 o
   2  -2   3        157.48        182.44         2.83 o
   3  -2   3          5.28          5.78         0.35 o
   4  -2   3         29.73         28.56         0.91 o
   5  -2   3        400.69        419.95         8.00 o
   6  -2   3         23.14         26.74         1.07 o
   7  -2   3          6.89          6.41         0.56 o
   8  -2   3          0.00         -0.33         0.38 o
   9  -2   3         16.67         18.50         0.94 o
  10  -2   3         11.20          9.91         0.81 o
 -10  -1   3         14.34         13.67         1.15 o
  -9  -1   3          4.86          5.95         0.65 o
  -8  -1   3          0.06          0.29         0.52 o
  -7  -1   3          0.18          0.72         1.05 o
  -6  -1   3         35.84         31.24         0.90 o
  -5  -1   3         82.44         79.55         1.14 o
  -4  -1   3         46.87         53.12         0.82 o
  -3  -1   3          5.35          6.20         0.29 o
  -2  -1   3        236.08        238.30         3.69 o
  -1  -1   3       1631.71       1592.39        20.19 o
   0  -1   3        114.76         89.01         1.45 o
   1  -1   3        207.27        219.94         2.90 o
   2  -1   3        328.23        341.51         3.89 o
   3  -1   3         24.26         29.16         0.46 o
   4  -1   3        413.03        421.56         5.37 o
   5  -1   3          5.91          4.68         0.55 o
   6  -1   3         19.41         17.98         1.50 o
   7  -1   3        163.19        158.21         2.90 o
   8  -1   3         25.15         24.78         1.00 o
   9  -1   3         10.42         10.13         0.77 o
  10  -1   3          8.52          9.39         1.30 o
 -10   0   3          6.55          6.54         2.06 o
  -9   0   3          0.00         -0.12         0.58 o
  -8   0   3          5.22          6.26         0.53 o
  -7   0   3        102.54         97.43         1.94 o
  -6   0   3        110.99        109.58         2.03 o
  -5   0   3         99.46        105.05         1.44 o
  -4   0   3        804.12        810.41         9.33 o
  -3   0   3          1.04          0.21         0.14 o
  -2   0   3         87.08         91.91         1.92 o
  -1   0   3        341.78        352.17         4.45 o
   0   0   3        257.88        250.56         3.65 o
   1   0   3        208.52        166.60         7.13 o
   2   0   3        190.15        196.91         2.64 o
   3   0   3         60.26         75.65         1.00 o
   4   0   3          1.52          0.66         0.14 o
   5   0   3         21.25         19.84         0.81 o
   6   0   3         16.58         14.58         0.61 o
   7   0   3         50.41         51.30         0.99 o
   8   0   3         23.38         25.26         0.73 o
   9   0   3          0.47          0.67         0.49 o
  10   0   3          0.33          1.17         0.71 o
 -10   1   3          0.58          1.01         0.69 o
  -9   1   3          0.50         -0.03         0.34 o
  -8   1   3         46.46         44.12         1.08 o
  -7   1   3          5.29          4.80         0.64 o
  -6   1   3         10.10         10.32         0.84 o
  -5   1   3         12.75         12.87         0.41 o
  -4   1   3        172.41        196.92         3.27 o
  -3   1   3        522.07        566.89         7.27 o
  -2   1   3        164.34        183.05        10.70 o
  -1   1   3        176.22        162.90         2.15 o
   0   1   3        213.63        216.64         2.79 o
   1   1   3        186.10        170.41         2.24 o
   2   1   3          0.65          0.70         0.12 o
   3   1   3        144.39        144.01         1.77 o
   4   1   3          1.67          1.37         0.17 o
   5   1   3         83.02         81.15         1.64 o
   6   1   3         47.59         43.84         0.92 o
   7   1   3          0.39          0.44         0.30 o
   8   1   3          1.34          1.76         0.33 o
   9   1   3          1.97          0.84         0.54 o
  10   1   3          8.75          7.95         0.99 o
 -10   2   3          1.91          1.20         0.54 o
  -9   2   3          4.99          4.81         0.49 o
  -8   2   3         29.12         28.88         0.90 o
  -7   2   3         86.21         83.09         1.53 o
  -6   2   3         40.78         40.11         1.21 o
  -5   2   3          3.57          4.50         0.55 o
  -4   2   3        476.98        509.60         6.60 o
  -3   2   3         70.08         70.64         1.11 o
  -2   2   3        142.86        141.44         2.23 o
  -1   2   3        546.69        535.06         9.27 o
   0   2   3        208.95        250.92         3.24 o
   1   2   3        160.34        152.17         2.44 o
   2   2   3        286.33        266.69         4.16 o
   3   2   3        127.27        135.73         2.27 o
   4   2   3         29.59         32.57         1.34 o
   5   2   3          2.16          2.31         0.46 o
   6   2   3         53.89         51.05         1.62 o
   7   2   3          5.12          4.51         0.43 o
   8   2   3          6.51          6.43         0.48 o
   9   2   3          3.30          3.31         0.43 o
  10   2   3          0.44          0.44         0.42 o
 -10   3   3          1.79          0.74         0.50 o
  -9   3   3          1.08          1.20         0.39 o
  -8   3   3         28.50         27.16         0.87 o
  -7   3   3         25.91         23.41         1.00 o
  -6   3   3        222.45        210.95         3.51 o
  -5   3   3         42.43         36.65         1.17 o
  -4   3   3         40.99         46.39         0.91 o
  -3   3   3         26.67         33.60         0.51 o
  -2   3   3       1460.75       1606.40        41.29 o
  -1   3   3          3.57          2.40         0.22 o
   0   3   3        118.34        137.07         1.75 o
   1   3   3        131.47        133.24         2.27 o
   2   3   3         14.24         13.93         0.50 o
   3   3   3          0.00          0.14         0.25 o
   4   3   3          9.29         11.06         0.92 o
   5   3   3         56.97         58.73         1.68 o
   6   3   3         92.45         87.99         2.31 o
   7   3   3         38.18         40.98         1.57 o
   8   3   3          9.96         11.84         0.66 o
   9   3   3          1.49          1.60         0.41 o
 -10   4   3          2.45          2.94         0.65 o
  -9   4   3          6.85          7.53         0.57 o
  -8   4   3          5.92          6.25         0.50 o
  -7   4   3        100.10         94.78         1.71 o
  -6   4   3         68.21         68.71         1.59 o
  -5   4   3         10.45         12.27         0.62 o
  -4   4   3        144.71        154.85         2.31 o
  -3   4   3         40.37         53.00         1.17 o
  -2   4   3         46.54         52.02         1.94 o
  -1   4   3        242.01        273.18         5.41 o
   0   4   3        104.48        111.32         2.00 o
   1   4   3         23.39         18.94         0.77 o
   2   4   3         90.37         90.31         1.63 o
   3   4   3         18.96         17.22         0.65 o
   4   4   3          4.07          4.70         0.41 o
   5   4   3          9.14          8.86         0.69 o
   6   4   3          6.46          6.34         0.69 o
   7   4   3          9.09         10.58         0.93 o
   8   4   3          7.90          8.07         1.67 o
   9   4   3          0.92          0.90         0.47 o
  -9   5   3          0.00          0.57         0.46 o
  -8   5   3          1.01          0.09         0.58 o
  -7   5   3          1.01          1.30         0.42 o
  -6   5   3         31.32         29.96         1.00 o
  -5   5   3        158.50        164.48         3.59 o
  -4   5   3         35.15         29.32         1.36 o
  -3   5   3         17.62         16.91         0.84 o
  -1   5   3         41.12         52.02         2.10 o
   0   5   3        695.48        760.01        11.82 o
   1   5   3          0.96          0.00         0.27 o
   2   5   3          2.74          3.43         0.74 o
   3   5   3         64.10         68.34         1.81 o
   4   5   3          5.47          5.55         0.56 o
   5   5   3          0.03          0.25         0.33 o
   6   5   3          6.99          5.75         0.69 o
   7   5   3          1.76          2.79         1.24 o
   8   5   3          5.68          5.05         0.80 o
  -9   6   3          0.89          0.65         0.51 o
  -8   6   3          2.88          2.64         0.51 o
  -7   6   3         16.50         17.23         0.87 o
  -6   6   3         65.20         62.49         1.53 o
  -5   6   3         10.96          9.85         0.61 o
  -4   6   3         13.33         13.91         0.84 o
  -2   6   3          5.08          7.23         0.86 o
  -1   6   3        198.52        201.73         4.32 o
   0   6   3         28.34         22.69         0.96 o
   1   6   3         45.45         52.78         1.57 o
   2   6   3        172.68        178.58         3.90 o
   3   6   3          1.47          0.83         0.41 o
   4   6   3          3.31          3.08         0.54 o
   5   6   3         13.31         15.99         1.04 o
   6   6   3          3.03          2.41         0.93 o
   7   6   3          0.19         -0.08         0.86 o
   8   6   3          0.31         -0.54         0.86 o
  -9   7   3         24.41         25.74         2.10 o
  -8   7   3         21.01         21.28         1.02 o
  -7   7   3         20.17         18.94         0.91 o
  -6   7   3          0.66          0.31         0.37 o
  -5   7   3          0.70          0.77         0.46 o
  -4   7   3         84.38         68.75         1.84 o
  -3   7   3         49.77         49.15         1.54 o
  -2   7   3          0.46          0.16         0.23 o
  -1   7   3         26.36         14.62         1.32 o
   0   7   3        118.39        112.47         2.72 o
   1   7   3         45.18         38.33         1.37 o
   2   7   3         22.64         24.36         1.40 o
   3   7   3         26.12         26.14         1.21 o
   4   7   3          0.08         -0.06         0.47 o
   5   7   3         16.55         15.86         1.07 o
   6   7   3         10.49          9.56         1.32 o
   7   7   3          0.70          0.00         0.86 o
  -8   8   3         15.47         18.06         0.98 o
  -7   8   3          2.93          3.12         0.53 o
  -6   8   3          2.15          1.92         0.44 o
  -5   8   3          6.42          5.41         0.53 o
  -4   8   3          8.10          6.56         0.55 o
  -3   8   3          0.11          0.00         0.38 o
  -2   8   3          8.24          7.62         1.01 o
  -1   8   3         55.41         47.25         2.57 o
   0   8   3        135.15        124.24         3.02 o
   1   8   3         59.16         61.30         1.92 o
   2   8   3          0.09         -0.02         0.46 o
   3   8   3          5.35          6.99         0.74 o
   4   8   3         10.26          9.58         0.87 o
   5   8   3         18.89         21.12         2.37 o
   6   8   3          3.19          3.03         1.01 o
  -8   9   3          0.50          0.39         1.01 o
  -7   9   3         33.70         38.24         1.34 o
  -6   9   3         39.60         40.05         1.30 o
  -5   9   3         28.73         27.93         1.04 o
  -4   9   3          6.38          5.37         0.65 o
  -3   9   3          7.14          7.35         0.74 o
  -2   9   3          0.06         -0.39         0.47 o
  -1   9   3         23.31         27.71         1.36 o
   0   9   3          7.97          8.24         0.65 o
   1   9   3         16.16         19.37         1.13 o
   2   9   3         17.15         16.98         1.12 o
   3   9   3          0.97          0.03         0.93 o
   4   9   3          0.02          0.04         0.55 o
   5   9   3          0.07          0.74         0.60 o
  -7  10   3          0.11          1.71         0.93 o
  -6  10   3          1.93          2.40         0.89 o
  -5  10   3          6.71          8.00         0.88 o
  -4  10   3          0.03          0.13         0.43 o
  -3  10   3         26.28         27.35         1.32 o
  -2  10   3         14.75         17.65         1.63 o
  -1  10   3         15.23         19.92         1.24 o
   0  10   3          3.16          3.57         0.53 o
   1  10   3          2.63          4.17         0.71 o
   2  10   3          2.28          3.08         0.97 o
   3  10   3          0.08         -0.86         0.86 o
   4  10   3          0.09          0.93         0.63 o
   5  10   3          2.51          2.33         1.09 o
  -6  11   3          4.97          5.37         1.24 o
  -5  11   3          9.27         12.63         1.13 o
  -4  11   3         17.27         17.13         1.17 o
  -3  11   3          0.00          0.04         0.46 o
  -2  11   3          0.18          0.00         0.70 o
  -1  11   3          9.71          9.80         1.40 o
   0  11   3          0.78          0.95         0.63 o
   1  11   3          0.41         -0.34         0.78 o
   2  11   3          6.54          5.02         0.85 o
   3  11   3          1.13          1.71         1.01 o
  -4  12   3          0.52          0.19         0.62 o
  -3  12   3         14.48         16.89         1.21 o
  -2  12   3         20.93         20.92         1.32 o
  -1  12   3          0.34          1.48         0.93 o
   0  12   3          0.20          1.09         0.71 o
   1  12   3          0.68          1.77         0.74 o
  -1 -13   4          3.70          3.58         1.09 o
   0 -13   4          4.54          4.04         1.17 o
   1 -13   4          0.26         -0.16         0.86 o
   2 -13   4          0.97          1.42         0.74 o
  -3 -12   4          5.05          4.67         0.84 o
  -2 -12   4          0.86          0.38         0.63 o
  -1 -12   4          0.04         -0.82         0.82 o
   0 -12   4          0.65         -0.09         0.58 o
   1 -12   4          0.05         -0.06         0.58 o
   2 -12   4          1.36          1.28         0.60 o
   3 -12   4          0.32          1.25         0.78 o
  -5 -11   4          2.81          2.55         0.80 o
  -4 -11   4          2.30          1.89         0.57 o
  -3 -11   4          5.64          3.47         0.58 o
  -2 -11   4          9.39          9.58         0.74 o
  -1 -11   4         22.67         22.96         1.04 o
   0 -11   4          3.97          3.62         0.66 o
   1 -11   4          0.00         -0.31         0.70 o
   2 -11   4          0.61          0.32         0.58 o
   3 -11   4         22.63         26.36         1.79 o
  -6 -10   4          2.71          1.85         0.86 o
  -5 -10   4          0.64          0.37         0.51 o
  -4 -10   4          1.93          2.00         0.63 o
  -3 -10   4         11.90         11.96         0.78 o
  -2 -10   4         30.72         31.89         1.24 o
  -1 -10   4         13.53         12.69         0.75 o
   0 -10   4          7.48          6.95         0.60 o
   1 -10   4          0.06          0.03         0.36 o
   2 -10   4          4.52          4.10         0.42 o
   3 -10   4          7.34          7.41         0.52 o
   4 -10   4          6.03          7.62         1.09 o
   5 -10   4          3.54          5.13         0.86 o
   6 -10   4          0.66          0.54         0.55 o
   7 -10   4          1.26          0.08         0.86 o
  -7  -9   4         11.23         13.45         1.71 o
  -6  -9   4          0.99          0.48         0.52 o
  -5  -9   4          4.07          3.21         0.56 o
  -4  -9   4         22.08         25.32         1.04 o
  -3  -9   4          0.03          0.23         0.35 o
  -2  -9   4          0.04         -0.21         0.31 o
  -1  -9   4          1.38          1.08         0.42 o
   0  -9   4         77.18         75.14         1.31 o
   1  -9   4         50.03         45.15         1.08 o
   2  -9   4         50.06         44.67         1.06 o
   3  -9   4         17.56         17.76         0.72 o
   4  -9   4         21.00         17.40         0.77 o
   5  -9   4          6.19          5.60         1.03 o
   6  -9   4          0.56          0.31         0.49 o
   7  -9   4          4.95          4.66         1.13 o
   8  -9   4          0.90          1.63         0.93 o
  -8  -8   4          0.45         -1.01         1.01 o
  -7  -8   4          3.11          2.60         0.77 o
  -6  -8   4          3.78          5.33         0.54 o
  -5  -8   4          0.85          0.37         0.38 o
  -4  -8   4         29.32         30.41         0.94 o
  -3  -8   4          0.60          0.53         0.32 o
  -2  -8   4          9.79          8.00         0.49 o
  -1  -8   4          2.20          1.48         0.31 o
   0  -8   4          4.13          4.77         0.36 o
   1  -8   4        182.80        188.65         2.52 o
   2  -8   4         15.45         12.27         0.51 o
   3  -8   4         61.88         60.42         0.90 o
   4  -8   4         35.80         31.99         0.98 o
   5  -8   4          6.05          6.21         0.63 o
   6  -8   4          3.80          4.02         0.51 o
   7  -8   4          4.71          4.93         0.56 o
   8  -8   4          0.08          0.39         0.55 o
  -8  -7   4          1.13         -0.54         0.66 o
  -7  -7   4          0.44         -0.27         0.58 o
  -6  -7   4          2.22          2.83         0.47 o
  -5  -7   4          6.05          5.21         0.46 o
  -4  -7   4         17.06         21.08         0.76 o
  -3  -7   4        135.60        140.30         2.27 o
  -2  -7   4        148.45        148.17         3.75 o
   0  -7   4         88.76         86.19         1.33 o
   1  -7   4         37.25         38.80         0.81 o
   2  -7   4        372.24        374.28         4.11 o
   3  -7   4         29.52         25.31         0.54 o
   4  -7   4          1.33          0.74         0.27 o
   5  -7   4         60.97         56.23         1.33 o
   6  -7   4         65.08         57.39         1.42 o
   7  -7   4          1.06          1.82         0.44 o
   8  -7   4          0.59          0.77         0.58 o
   9  -7   4          1.00          1.62         0.65 o
  -9  -6   4          2.19          3.42         1.17 o
  -8  -6   4          6.06          5.36         0.85 o
  -7  -6   4          4.97          5.13         0.77 o
  -6  -6   4         10.14         10.79         0.84 o
  -5  -6   4          4.26          3.78         0.40 o
  -4  -6   4          0.43         -0.25         0.27 o
  -3  -6   4         31.03         29.86         1.17 o
  -2  -6   4         62.34         70.77         1.30 o
  -1  -6   4         44.17         46.27         1.09 o
   0  -6   4         15.64         16.51         0.49 o
   1  -6   4          3.67          5.02         0.26 o
   2  -6   4        897.93        938.36         9.82 o
   3  -6   4         74.24         71.40         0.93 o
   4  -6   4        134.86        134.99         2.08 o
   5  -6   4          4.78          4.36         0.39 o
   6  -6   4         20.06         18.04         0.93 o
   7  -6   4          0.00         -0.14         0.82 o
   8  -6   4          9.66          7.86         0.82 o
   9  -6   4          0.44          0.23         0.60 o
  -9  -5   4          0.00         -0.28         1.09 o
  -8  -5   4          0.07          1.01         0.66 o
  -7  -5   4          1.07          1.40         0.60 o
  -6  -5   4          6.88          8.42         0.52 o
  -5  -5   4          2.25          3.27         0.37 o
  -4  -5   4          2.01          3.25         0.39 o
  -3  -5   4          1.61          2.29         0.29 o
  -2  -5   4          0.20          0.20         0.20 o
  -1  -5   4        302.12        284.88         4.53 o
   0  -5   4        470.86        526.16         6.21 o
   1  -5   4          9.20          9.21         0.36 o
   2  -5   4         74.92         78.93         0.96 o
   3  -5   4          5.36          8.45         0.31 o
   4  -5   4        133.01        140.51         2.12 o
   5  -5   4         36.25         32.79         0.83 o
   6  -5   4         20.50         22.43         0.98 o
   7  -5   4          0.66          1.90         0.55 o
   8  -5   4          5.52          7.34         0.80 o
   9  -5   4          6.35          4.49         0.77 o
  -9  -4   4          1.30          2.57         0.76 o
  -8  -4   4          3.48          3.54         0.71 o
  -7  -4   4          2.84          1.90         0.60 o
  -6  -4   4          0.43          0.78         0.30 o
  -5  -4   4          0.87          1.24         0.29 o
  -4  -4   4          2.92          4.39         0.60 o
  -3  -4   4          0.58          0.97         0.22 o
  -2  -4   4        109.00         99.30         1.56 o
  -1  -4   4          0.51          2.31         0.30 o
   0  -4   4         62.14         59.40         0.81 o
   1  -4   4          2.38          6.90         0.31 o
   2  -4   4        531.58        584.39         6.22 o
   3  -4   4          0.04          0.65         0.16 o
   4  -4   4         68.12         69.20         1.39 o
   5  -4   4          2.48          2.05         0.36 o
   6  -4   4          2.31          2.26         0.42 o
   7  -4   4         10.81          8.13         0.61 o
   8  -4   4         29.43         29.59         1.35 o
   9  -4   4          0.69          2.19         0.63 o
  10  -4   4          0.44          1.09         0.93 o
 -10  -3   4          7.36          7.81         0.96 o
  -9  -3   4          0.58          0.89         0.66 o
  -8  -3   4          0.00         -0.52         0.52 o
  -7  -3   4         29.81         30.46         1.67 o
  -6  -3   4         59.44         63.36         1.25 o
  -5  -3   4         20.34         21.60         0.68 o
  -4  -3   4          0.83          1.86         0.26 o
  -3  -3   4         12.56         12.30         0.46 o
  -2  -3   4         20.67         20.39         0.64 o
  -1  -3   4         14.23         14.70         0.47 o
   0  -3   4         80.69        113.72         1.62 o
   1  -3   4        578.40        561.24         8.39 o
   2  -3   4         49.78         18.19         0.86 o
   3  -3   4        762.36        762.50        37.52 o
   4  -3   4         16.71         16.55         0.80 o
   5  -3   4        142.58        144.52         3.13 o
   6  -3   4          5.85          5.64         0.49 o
   7  -3   4         40.95         33.94         1.10 o
   8  -3   4         29.44         27.16         1.18 o
   9  -3   4          0.02          0.41         0.58 o
  10  -3   4          2.61          2.95         1.01 o
 -10  -2   4         10.19         10.54         1.04 o
  -9  -2   4          0.05         -0.21         0.62 o
  -8  -2   4         18.28         16.56         1.63 o
  -7  -2   4         10.14         10.96         0.88 o
  -6  -2   4         73.10         69.71         1.28 o
  -5  -2   4        163.82        161.68         2.10 o
  -4  -2   4        679.08        686.81         7.97 o
  -3  -2   4        800.91        807.69        11.38 o
  -2  -2   4         65.61         85.57         1.32 o
  -1  -2   4        452.75        430.12         7.91 o
   0  -2   4        150.82        121.92         5.25 o
   2  -2   4         10.85          9.57         0.30 o
   3  -2   4         12.65         15.85         0.79 o
   4  -2   4         28.62         31.24         1.02 o
   5  -2   4         77.99         30.56         1.56 o
   6  -2   4         11.77         11.07         0.63 o
   7  -2   4         59.92         55.87         1.41 o
   8  -2   4         28.68         28.79         1.08 o
   9  -2   4          3.33          3.17         0.69 o
  10  -2   4         13.28         12.75         1.56 o
 -10  -1   4          1.93          1.06         0.58 o
  -9  -1   4          1.66          0.98         0.89 o
  -8  -1   4          2.90          3.25         0.69 o
  -7  -1   4         14.61         17.31         1.13 o
  -6  -1   4        117.81        116.91         1.85 o
  -5  -1   4         42.64         38.69         0.73 o
  -4  -1   4       2181.93       2262.68        25.64 o
  -3  -1   4        348.20        360.15        12.85 o
  -2  -1   4        139.64        172.42         2.42 o
  -1  -1   4        111.65         78.45         4.08 o
   0  -1   4        663.20        675.11        12.15 o
   1  -1   4        314.66        365.07         6.71 o
   2  -1   4        830.97        843.99         9.45 o
   3  -1   4         21.98         18.95         0.58 o
   4  -1   4         77.01         81.68         1.09 o
   5  -1   4        124.71        125.23         2.80 o
   6  -1   4         35.61         34.44         2.09 o
   7  -1   4         52.55         46.00         1.27 o
   8  -1   4          1.61          0.91         0.46 o
   9  -1   4          1.06          0.96         0.50 o
  10  -1   4          5.03          5.21         1.17 o
 -10   0   4          0.67          0.33         0.56 o
  -9   0   4          3.29          3.56         0.60 o
  -8   0   4         48.31         47.39         1.70 o
  -7   0   4          0.10         -0.01         0.32 o
  -6   0   4         13.53         13.32         0.57 o
  -5   0   4         10.74         12.93         0.45 o
  -4   0   4       1184.45       1206.14        15.66 o
  -3   0   4        239.29        294.23         5.66 o
  -2   0   4       1726.17       1793.27        22.54 o
  -1   0   4        292.93        301.33         4.40 o
   0   0   4        199.36        193.53         2.85 o
   1   0   4        259.59        286.24         3.65 o
   2   0   4        189.78        191.47         3.01 o
   3   0   4         66.33         65.24         0.92 o
   4   0   4         90.00         97.63         1.30 o
   5   0   4        141.86        132.41         1.95 o
   6   0   4          2.63          2.98         0.29 o
   7   0   4         16.13         15.66         0.53 o
   8   0   4          6.38          6.95         0.64 o
   9   0   4          3.34          3.07         0.76 o
  10   0   4          0.39          1.01         0.86 o
 -10   1   4          0.05         -0.12         0.63 o
  -9   1   4          1.04          0.58         0.47 o
  -8   1   4         18.07         17.64         0.72 o
  -7   1   4          9.65          9.04         0.78 o
  -6   1   4          0.26          0.02         0.27 o
  -5   1   4        202.44        213.06         2.69 o
  -4   1   4         53.26         61.97         1.33 o
  -3   1   4        402.21        454.97         6.71 o
  -2   1   4        527.88        524.47         7.70 o
  -1   1   4          3.68         10.45         0.56 o
   0   1   4         47.48         65.81         1.22 o
   1   1   4        718.31        809.96         9.44 o
   2   1   4        847.71        873.67        10.89 o
   3   1   4        227.93        243.20         3.22 o
   4   1   4          4.71          4.60         0.65 o
   5   1   4        183.86        195.37         3.31 o
   6   1   4         37.21         39.26         0.89 o
   7   1   4          8.75          6.59         0.43 o
   8   1   4          7.57          7.16         0.46 o
   9   1   4          3.99          4.22         0.63 o
 -10   2   4          1.39          1.87         0.58 o
  -9   2   4          4.19          2.96         0.43 o
  -8   2   4          0.00         -0.11         0.51 o
  -7   2   4          6.09          4.35         0.41 o
  -6   2   4         37.77         40.33         1.10 o
  -5   2   4         13.14         16.86         0.88 o
  -4   2   4          9.93          8.33         0.39 o
  -3   2   4         57.89         58.70         1.12 o
  -2   2   4         97.76         99.81         1.49 o
  -1   2   4          3.47          2.50         0.30 o
   0   2   4         47.78         44.61         0.73 o
   1   2   4        229.15        251.27         3.29 o
   2   2   4        212.45        234.33         2.38 o
   3   2   4        186.88        203.41         2.27 o
   4   2   4        344.92        346.76         4.09 o
   5   2   4          1.85          2.63         0.30 o
   6   2   4         84.63         89.43         1.51 o
   7   2   4          0.34         -0.27         0.27 o
   8   2   4          2.20          1.10         0.34 o
   9   2   4          3.75          3.29         0.41 o
 -10   3   4          9.35         10.87         0.77 o
  -9   3   4         19.01         20.19         0.89 o
  -8   3   4          7.78          8.60         0.55 o
  -7   3   4          2.92          3.45         0.44 o
  -6   3   4          0.14          0.01         0.26 o
  -5   3   4         70.48         71.63         1.30 o
  -4   3   4          0.61          1.52         0.52 o
  -3   3   4        205.34        222.60         3.47 o
  -2   3   4         77.58         78.75         1.43 o
  -1   3   4         19.70         16.87         0.53 o
   0   3   4          0.01         -0.12         0.12 o
   1   3   4        223.85        242.72         2.67 o
   2   3   4        232.37        274.02         3.34 o
   3   3   4         61.74         69.71         1.06 o
   4   3   4        104.12        108.20         1.99 o
   5   3   4          2.95          2.55         0.71 o
   6   3   4        109.93        102.66         1.71 o
   7   3   4          0.07         -0.04         0.30 o
   8   3   4          5.00          6.57         0.51 o
   9   3   4         10.65         11.81         0.74 o
 -10   4   4          7.64          8.36         1.01 o
  -9   4   4          0.00          0.47         0.95 o
  -8   4   4         10.34         12.50         0.67 o
  -7   4   4          0.22          0.52         0.30 o
  -6   4   4         48.07         46.60         1.26 o
  -5   4   4        137.40        141.32         2.61 o
  -4   4   4        210.78        218.29        15.44 o
  -3   4   4        102.91        123.81         2.95 o
  -2   4   4        323.32        351.57         5.32 o
  -1   4   4          3.70          1.87         0.23 o
   0   4   4        179.69        165.02         2.05 o
   1   4   4          1.71          1.14         0.18 o
   2   4   4          3.29          4.57         0.37 o
   3   4   4         27.45         30.26         0.73 o
   4   4   4         10.83         12.87         0.71 o
   5   4   4         61.02         60.18         1.70 o
   6   4   4        141.12        143.12         3.89 o
   7   4   4          5.16          3.78         0.42 o
   8   4   4          1.50          1.84         0.61 o
   9   4   4          0.04          0.00         0.93 o
 -10   5   4         22.11         26.98         2.18 o
  -9   5   4          7.33          8.86         0.77 o
  -8   5   4          2.24          2.39         0.50 o
  -7   5   4          0.40          0.15         0.37 o
  -6   5   4         21.06         23.46         1.79 o
  -5   5   4         36.08         29.14         0.98 o
  -4   5   4        379.75        388.57         7.67 o
  -2   5   4          0.15          0.51         0.33 o
  -1   5   4        148.50        143.50         3.16 o
   0   5   4         30.10         38.97         0.87 o
   1   5   4         49.60         52.80         1.08 o
   2   5   4         26.55         26.49         0.85 o
   3   5   4         15.68         14.54         0.69 o
   4   5   4          0.43          0.11         0.29 o
   5   5   4          9.67          6.45         1.01 o
   6   5   4         12.26         11.43         1.32 o
   7   5   4          2.97          2.80         1.01 o
   8   5   4         15.99         15.32         0.83 o
  -9   6   4         13.09         13.84         0.94 o
  -8   6   4          7.28          6.79         0.68 o
  -7   6   4         24.02         19.80         0.93 o
  -6   6   4        117.22        113.36         3.00 o
  -5   6   4          0.38          0.10         0.33 o
  -4   6   4          2.92          1.74         0.38 o
  -2   6   4         23.27         21.37         2.14 o
  -1   6   4        108.18         64.54         2.49 o
   0   6   4        121.13        126.24         2.39 o
   1   6   4        174.05        185.22         3.29 o
   2   6   4        138.34        130.51         3.02 o
   3   6   4         29.29         28.14         1.24 o
   4   6   4         30.52         29.15         0.99 o
   5   6   4          7.51          5.44         1.01 o
   6   6   4          4.16          3.97         1.01 o
   7   6   4          0.75         -0.31         0.86 o
  -9   7   4         11.50         10.50         1.56 o
  -8   7   4          0.27         -0.43         0.43 o
  -7   7   4          3.29          3.79         0.55 o
  -6   7   4          6.15          6.57         0.82 o
  -5   7   4         58.27         50.56         1.39 o
  -4   7   4        133.40        136.84         2.66 o
  -3   7   4          0.16          0.23         0.38 o
  -2   7   4          8.48          6.36         0.74 o
  -1   7   4         97.95         96.45         2.47 o
   0   7   4        177.13        173.78         2.75 o
   1   7   4          9.74         10.71         1.44 o
   2   7   4         39.87         41.06         1.48 o
   3   7   4         18.44         18.41         1.07 o
   4   7   4          9.79          9.92         0.87 o
   5   7   4          1.64          3.97         0.93 o
   6   7   4          0.11          0.16         0.86 o
   7   7   4          0.80          1.32         1.01 o
  -8   8   4         16.69         15.64         1.14 o
  -7   8   4          0.22          0.14         0.44 o
  -6   8   4          0.18          0.74         0.62 o
  -5   8   4         81.21         73.92         2.15 o
  -4   8   4         94.39         84.43         1.93 o
  -3   8   4          8.21          7.07         0.71 o
  -2   8   4         12.72         10.13         0.80 o
  -1   8   4         59.44         47.69         1.79 o
   0   8   4        296.09        287.58         4.98 o
   1   8   4         17.42         15.40         0.82 o
   2   8   4          0.10          0.04         0.44 o
   3   8   4          5.97          7.49         0.80 o
   4   8   4         20.13         25.45         1.98 o
   5   8   4          1.55          2.49         1.01 o
   6   8   4          0.10         -0.86         0.86 o
  -7   9   4         11.63         10.93         0.82 o
  -6   9   4          8.62          7.65         0.91 o
  -5   9   4          0.05          0.17         0.39 o
  -4   9   4          4.80          4.43         0.53 o
  -3   9   4         40.58         33.88         1.43 o
  -2   9   4         38.31         37.56         2.14 o
  -1   9   4          0.16         -0.62         0.62 o
   0   9   4          4.88          3.98         0.54 o
   1   9   4          0.35          0.65         0.41 o
   2   9   4         21.53         21.13         1.26 o
   3   9   4          4.43          5.52         1.79 o
   4   9   4          3.06          4.33         1.09 o
   5   9   4          0.00          0.00         0.86 o
  -6  10   4          4.50          3.50         1.17 o
  -5  10   4          0.70          0.02         0.43 o
  -4  10   4          0.00         -0.26         0.37 o
  -3  10   4          4.26          5.56         0.74 o
  -2  10   4          4.79          4.39         0.66 o
  -1  10   4          0.00          0.22         0.46 o
   0  10   4          0.48          0.01         0.40 o
   1  10   4         15.44         15.35         0.93 o
   2  10   4         26.94         24.97         1.63 o
   3  10   4          3.03          2.25         0.71 o
   4  10   4          4.62          6.14         1.24 o
  -5  11   4          3.33          3.27         1.09 o
  -4  11   4          7.76          6.92         0.71 o
  -3  11   4          3.03          3.32         0.71 o
  -2  11   4          0.00          0.62         0.52 o
  -1  11   4          0.22         -0.58         0.58 o
   0  11   4          7.62          8.04         0.80 o
   1  11   4         11.45         13.04         1.41 o
   2  11   4          1.12          0.99         0.86 o
   3  11   4          7.06          8.79         1.48 o
  -3  12   4          0.00         -0.23         0.78 o
  -2  12   4          0.00          0.54         0.86 o
  -1  12   4          0.22          0.00         0.86 o
   0  12   4          0.75          0.86         0.93 o
   0 -13   5          1.06          1.24         1.01 o
   1 -13   5          0.02         -0.23         0.86 o
   2 -13   5          3.78          2.49         1.09 o
  -3 -12   5          0.00         -0.78         0.86 o
  -2 -12   5          7.53          5.81         1.01 o
  -1 -12   5          4.46          3.42         0.74 o
   0 -12   5          3.70          1.87         0.69 o
   1 -12   5         15.04         14.88         1.13 o
   2 -12   5          0.03         -0.23         0.78 o
  -5 -11   5          0.77          1.87         1.17 o
  -4 -11   5          4.70          3.09         0.76 o
  -3 -11   5          0.15         -0.55         0.86 o
  -2 -11   5          1.09          0.35         0.55 o
  -1 -11   5          0.88          0.59         0.74 o
   0 -11   5         20.29         19.67         1.21 o
   1 -11   5          5.77          2.63         0.52 o
   2 -11   5          1.16          0.60         0.43 o
   3 -11   5         27.18         30.30         1.40 o
  -6 -10   5          0.00         -0.24         0.64 o
  -5 -10   5          0.72          0.04         0.44 o
  -4 -10   5          0.43         -0.05         0.44 o
  -3 -10   5         11.06         12.04         1.11 o
  -2 -10   5         62.61         62.38         1.78 o
  -1 -10   5         21.58         20.50         0.99 o
   0 -10   5          7.78          8.10         0.64 o
   1 -10   5          3.31          2.76         0.41 o
   2 -10   5          3.21          3.75         0.40 o
   3 -10   5         30.83         33.52         1.12 o
   4 -10   5         47.92         58.14         1.87 o
   5 -10   5         10.40         11.40         0.93 o
   6 -10   5          7.27          7.26         0.80 o
   7 -10   5          6.01          8.79         0.93 o
  -7  -9   5          3.18          2.53         0.82 o
  -6  -9   5          1.13          1.08         0.46 o
  -5  -9   5          0.86          0.97         0.43 o
  -4  -9   5          0.84          0.25         0.38 o
  -3  -9   5          4.83          4.29         0.48 o
  -2  -9   5          3.68          2.08         0.38 o
  -1  -9   5          7.10          4.86         0.52 o
   0  -9   5         51.26         54.23         1.25 o
   1  -9   5         22.71         24.82         0.89 o
   2  -9   5         11.39          9.35         0.48 o
   3  -9   5          4.26          6.82         0.49 o
   4  -9   5          3.30          5.13         0.66 o
   5  -9   5          0.11          0.50         0.40 o
   6  -9   5          0.00         -0.26         0.40 o
   7  -9   5          3.00          5.90         0.80 o
  -7  -8   5          2.62          1.32         0.71 o
  -6  -8   5          5.61          5.45         0.57 o
  -5  -8   5          5.70          5.64         0.52 o
  -4  -8   5          4.08          3.95         0.45 o
  -3  -8   5          1.49          1.51         0.36 o
  -2  -8   5          1.84          1.65         0.34 o
  -1  -8   5         10.36         12.52         0.58 o
   0  -8   5          6.32          5.84         0.46 o
   1  -8   5        145.70        134.43         1.95 o
   2  -8   5         48.02         40.24         0.87 o
   3  -8   5         58.09         50.56         0.97 o
   4  -8   5        104.80        101.69         2.00 o
   5  -8   5          2.71          4.18         0.49 o
   6  -8   5          8.62          8.31         0.67 o
   7  -8   5          1.40          2.14         0.62 o
   8  -8   5          0.00          0.11         1.40 o
  -8  -7   5          0.38          0.37         0.69 o
  -7  -7   5          0.02         -0.66         0.66 o
  -6  -7   5          0.44          0.10         0.36 o
  -5  -7   5         10.31         10.84         0.61 o
  -4  -7   5          2.45          0.67         0.33 o
  -3  -7   5         51.76         58.53         1.24 o
  -2  -7   5          0.05          0.01         0.25 o
  -1  -7   5          1.90          1.41         0.23 o
   0  -7   5         27.28         30.14         0.71 o
   1  -7   5         17.47         16.59         0.63 o
   2  -7   5         43.05         46.41         0.80 o
   3  -7   5         18.70         16.78         0.56 o
   4  -7   5          0.05          0.14         0.32 o
   5  -7   5         11.23         10.60         0.65 o
   6  -7   5         51.43         53.21         1.73 o
   7  -7   5          1.13         -0.47         0.49 o
   8  -7   5         16.34         13.30         1.04 o
  -8  -6   5         14.09         13.30         1.13 o
  -7  -6   5          5.03          4.60         0.89 o
  -6  -6   5          0.01          0.00         0.33 o
  -5  -6   5          0.41          0.60         0.31 o
  -4  -6   5          0.01         -0.26         0.33 o
  -3  -6   5        102.68        104.06         1.77 o
  -2  -6   5          1.42          1.22         0.76 o
  -1  -6   5         40.93         40.59         1.03 o
   0  -6   5         59.93         67.59         1.09 o
   1  -6   5          1.01          0.80         0.22 o
   2  -6   5          0.09          0.55         0.23 o
   3  -6   5        136.43        149.28         2.25 o
   4  -6   5         33.22         29.37         1.52 o
   5  -6   5        160.59        138.81         3.16 o
   6  -6   5         77.90         73.66         2.18 o
   7  -6   5         14.85         13.71         0.96 o
   8  -6   5          6.05          7.42         0.85 o
   9  -6   5          0.03          0.53         0.63 o
  -9  -5   5          0.38          0.67         0.86 o
  -8  -5   5         10.41         10.77         1.02 o
  -7  -5   5         10.91         11.08         0.96 o
  -6  -5   5          1.67          2.67         0.49 o
  -5  -5   5          1.77          3.18         0.38 o
  -4  -5   5         10.31          8.89         0.82 o
  -3  -5   5         29.82         28.18         0.75 o
  -2  -5   5          6.30          8.25         0.40 o
  -1  -5   5         26.21         24.12         1.39 o
   0  -5   5         40.79         42.88         0.69 o
   1  -5   5         27.20         31.08         0.66 o
   2  -5   5        106.18        102.96         1.56 o
   3  -5   5          0.09         -0.09         0.21 o
   4  -5   5        111.62        108.30         2.53 o
   5  -5   5         44.45         41.16         1.43 o
   6  -5   5          3.53          5.30         0.66 o
   7  -5   5         13.56         15.06         0.99 o
   8  -5   5          7.01          6.00         0.76 o
   9  -5   5          0.15          0.49         0.58 o
  -9  -4   5          0.91         -0.58         0.63 o
  -8  -4   5          0.24          0.51         0.60 o
  -7  -4   5          1.15          0.47         0.55 o
  -6  -4   5         83.56         89.86         1.68 o
  -5  -4   5         81.10         85.86         1.54 o
  -4  -4   5          1.75          2.32         0.47 o
  -3  -4   5         25.68         32.81         0.78 o
  -2  -4   5         81.44         74.88         1.27 o
  -1  -4   5         61.51         62.52         1.06 o
   0  -4   5        116.59        106.06         1.43 o
   1  -4   5         10.81          8.07         2.18 o
   2  -4   5        245.61        243.67         5.97 o
   3  -4   5          1.74          1.89         0.20 o
   5  -4   5         29.08         24.85         1.04 o
   6  -4   5          0.00         -0.38         0.38 o
   7  -4   5          2.11          2.97         1.28 o
   8  -4   5          0.28          0.31         0.55 o
   9  -4   5          0.05          0.16         0.60 o
 -10  -3   5          3.72          4.35         1.24 o
  -9  -3   5          2.12          1.75         0.71 o
  -8  -3   5          0.04          0.50         0.82 o
  -7  -3   5         11.00         10.55         0.88 o
  -6  -3   5         10.57         12.16         0.91 o
  -5  -3   5          4.07          4.48         0.42 o
  -4  -3   5          4.78          5.69         0.42 o
  -3  -3   5         31.10         37.24         0.80 o
  -2  -3   5        429.57        415.69         6.46 o
  -1  -3   5          0.01          0.89         0.16 o
   0  -3   5          4.38          4.62         0.28 o
   1  -3   5        288.01        316.34         4.22 o
   2  -3   5          6.11          7.93         0.35 o
   3  -3   5          0.15          0.08         0.14 o
   5  -3   5         21.31         10.65         0.93 o
   6  -3   5          0.20          0.07         0.41 o
   7  -3   5         21.03         25.26         1.24 o
   8  -3   5         33.84         33.21         1.46 o
   9  -3   5          4.94          5.50         1.24 o
 -10  -2   5          1.58          2.57         1.01 o
  -9  -2   5          6.50          6.49         0.91 o
  -8  -2   5          0.99          1.32         0.60 o
  -7  -2   5          4.90          2.85         0.63 o
  -6  -2   5         85.89         88.35         1.58 o
  -5  -2   5          7.64          8.47         0.50 o
  -4  -2   5          4.65          6.16         0.44 o
  -3  -2   5         30.98         36.48         1.00 o
  -2  -2   5          4.11          6.49         0.31 o
  -1  -2   5        304.36        330.06         5.08 o
   0  -2   5        649.28        691.70         8.00 o
   1  -2   5          0.03         -0.04         0.15 o
   2  -2   5        464.98        489.02         5.69 o
   3  -2   5         87.81         77.75         1.46 o
   4  -2   5         35.52         27.93         0.82 o
   5  -2   5          0.42          0.00         0.19 o
   6  -2   5        113.77        117.25         2.80 o
   7  -2   5         18.72         19.16         1.10 o
   8  -2   5         35.20         38.87         1.75 o
   9  -2   5          1.26          0.47         0.60 o
 -10  -1   5          0.82          0.35         0.74 o
  -9  -1   5         11.91         13.88         1.15 o
  -8  -1   5         19.81         20.38         1.28 o
  -7  -1   5         33.32         30.83         1.37 o
  -6  -1   5         53.82         54.54         1.12 o
  -5  -1   5          5.08          3.56         0.31 o
  -4  -1   5        169.52        172.09         2.90 o
  -3  -1   5        291.20        323.29         4.41 o
  -2  -1   5         93.49        108.41         1.65 o
  -1  -1   5         50.24         40.98         0.83 o
   0  -1   5        379.78        382.96         5.06 o
   1  -1   5         63.48         74.30         1.12 o
   2  -1   5         76.20         80.68         1.06 o
   3  -1   5         14.76         17.39         0.38 o
   4  -1   5        502.70        524.73         6.67 o
   5  -1   5          1.45          1.68         0.36 o
   6  -1   5         42.42         44.13         1.21 o
   7  -1   5         23.26         26.33         1.26 o
   8  -1   5          0.78          2.52         0.63 o
   9  -1   5          0.49          0.51         0.63 o
 -10   0   5          1.60          2.36         0.64 o
  -9   0   5          6.55          6.87         0.88 o
  -8   0   5          1.26          2.20         0.63 o
  -7   0   5         50.01         49.10         1.27 o
  -6   0   5          0.10          0.00         0.22 o
  -5   0   5         16.57         18.31         0.70 o
  -4   0   5          2.02          1.05         0.28 o
  -3   0   5         37.36         40.33         0.97 o
  -2   0   5          1.34          2.02         0.23 o
  -1   0   5         48.89         36.72         0.64 o
   0   0   5         45.18         37.48         0.60 o
   1   0   5        141.83        160.64         1.94 o
   2   0   5        180.24        192.29         2.65 o
   3   0   5         70.74         85.45         1.15 o
   4   0   5         80.40         79.95         1.13 o
   5   0   5         35.81         42.29         0.85 o
   6   0   5         19.98         23.39         0.70 o
   7   0   5          3.74          4.35         0.32 o
   8   0   5          3.25          2.10         0.66 o
   9   0   5          3.17          3.86         0.93 o
 -10   1   5          0.05         -0.34         0.63 o
  -9   1   5          0.05          0.04         0.48 o
  -8   1   5          1.02          1.10         0.42 o
  -7   1   5         29.48         29.71         1.34 o
  -6   1   5          8.06          7.32         0.47 o
  -5   1   5         17.23         22.89         0.99 o
  -4   1   5         29.70         36.74         1.18 o
  -3   1   5        267.54        291.38         3.91 o
  -2   1   5        379.05        395.39         5.19 o
  -1   1   5         39.55         37.35         0.66 o
   0   1   5         74.12         99.53         1.41 o
   1   1   5        465.06        508.45         5.34 o
   2   1   5         24.01         34.12         0.72 o
   3   1   5         17.43         20.16         0.48 o
   4   1   5          0.03         -0.01         0.13 o
   5   1   5          0.02         -0.01         0.31 o
   6   1   5         30.22         28.61         0.93 o
   7   1   5          0.11         -0.08         0.28 o
   8   1   5          0.08          0.16         0.32 o
   9   1   5          0.05          0.11         0.63 o
 -10   2   5          1.68          2.11         0.69 o
  -9   2   5          1.26          1.30         0.41 o
  -8   2   5          2.26          1.52         0.37 o
  -7   2   5         29.07         24.51         0.91 o
  -6   2   5          9.80          8.29         0.56 o
  -5   2   5          0.00          0.56         0.28 o
  -4   2   5          0.00         -0.02         0.12 o
  -3   2   5        128.78        128.18         1.90 o
  -2   2   5         17.12         14.20         0.46 o
  -1   2   5        530.27        579.70         8.39 o
   0   2   5         25.72         26.21         0.55 o
   1   2   5          9.07         11.30         0.31 o
   2   2   5          0.39          0.19         0.11 o
   3   2   5         69.76         62.26         0.96 o
   4   2   5          8.80          8.50         0.35 o
   5   2   5          0.10          0.21         0.25 o
   6   2   5          3.28          3.17         0.36 o
   7   2   5         14.17         15.36         0.63 o
   8   2   5          1.60          0.70         0.34 o
   9   2   5          0.21          0.26         0.42 o
 -10   3   5          7.98          7.96         1.13 o
  -9   3   5          2.12          1.96         0.43 o
  -8   3   5          9.05          8.57         0.57 o
  -7   3   5          7.78          7.68         0.49 o
  -6   3   5         58.61         58.16         1.81 o
  -5   3   5         49.50         45.15         1.21 o
  -4   3   5         17.54         18.89         0.88 o
  -3   3   5         31.70         24.33         0.65 o
  -2   3   5          2.07          1.83         0.26 o
  -1   3   5        393.15        380.18         6.39 o
   0   3   5        101.26         88.66         1.21 o
   1   3   5         60.90         72.95         1.05 o
   2   3   5         27.73         38.05         0.62 o
   3   3   5        188.49        171.53         1.99 o
   4   3   5         97.27        106.72         1.50 o
   5   3   5          7.75          6.54         0.43 o
   6   3   5         12.26         12.75         0.59 o
   7   3   5          0.02         -0.24         0.36 o
   8   3   5          4.16          5.34         0.48 o
   9   3   5          0.36          1.13         0.47 o
 -10   4   5          6.92          6.78         1.90 o
  -9   4   5          1.33          1.61         0.50 o
  -8   4   5          0.03         -0.02         0.40 o
  -7   4   5          0.57         -0.18         0.48 o
  -6   4   5         70.11         65.04         2.01 o
  -5   4   5          0.11          0.91         0.35 o
  -4   4   5         80.24         81.83         2.09 o
  -3   4   5          0.14          0.54         0.29 o
  -2   4   5          0.52          0.52         0.23 o
  -1   4   5         41.60         43.30         0.98 o
   0   4   5         38.22         40.21         0.82 o
   1   4   5         18.39         19.11         0.50 o
   2   4   5         51.45         52.18         0.81 o
   3   4   5         29.55         28.12         0.64 o
   4   4   5         18.06         23.00         0.69 o
   5   4   5         42.97         37.89         1.04 o
   6   4   5          6.53          7.39         0.57 o
   7   4   5          0.29          0.31         0.51 o
   8   4   5          3.73          3.83         0.52 o
  -9   5   5          8.05          9.53         1.07 o
  -8   5   5         36.20         34.53         1.21 o
  -7   5   5         61.71         64.62         2.05 o
  -6   5   5         62.87         54.70         1.84 o
  -5   5   5         74.57         77.99         1.75 o
  -4   5   5          3.34          5.32         0.65 o
  -3   5   5         84.40         77.96         4.88 o
  -2   5   5         88.98         76.41         2.03 o
  -1   5   5          0.60          0.18         0.51 o
   0   5   5         14.19         14.16         1.85 o
   1   5   5         66.71         64.47         1.17 o
   2   5   5         16.85         15.82         0.63 o
   3   5   5          0.62          0.72         0.27 o
   4   5   5         32.50         37.20         1.14 o
   5   5   5         36.12         35.52         1.07 o
   6   5   5          0.01         -0.31         0.37 o
   7   5   5          0.18          0.04         0.42 o
   8   5   5          7.01          4.86         0.59 o
  -9   6   5          8.01          7.12         0.86 o
  -8   6   5          1.00          0.71         0.46 o
  -7   6   5          2.27          2.03         0.61 o
  -6   6   5          8.00          8.98         0.88 o
  -5   6   5          3.23          1.47         0.42 o
  -4   6   5         20.32         20.32         0.86 o
  -3   6   5         23.85         27.17         1.18 o
  -2   6   5         16.25         16.83         0.99 o
  -1   6   5         46.40         24.73         1.48 o
   0   6   5         47.57         42.70         1.17 o
   1   6   5         19.76         19.90         0.71 o
   2   6   5          1.49          1.64         0.32 o
   3   6   5          0.57          0.86         0.37 o
   4   6   5         14.15         14.76         0.96 o
   5   6   5         16.32         17.40         1.02 o
   6   6   5          5.67          5.63         0.92 o
   7   6   5          9.07          8.45         0.67 o
  -8   7   5          2.32          3.75         0.66 o
  -7   7   5         25.51         24.31         1.05 o
  -6   7   5          8.09          6.26         0.82 o
  -5   7   5          0.54          1.18         0.41 o
  -4   7   5         97.83         84.70         2.34 o
  -3   7   5         60.36         48.43         1.65 o
  -2   7   5        226.06        197.39         4.37 o
  -1   7   5          6.88          4.43         0.78 o
   0   7   5          7.82          8.18         0.60 o
   1   7   5          2.54          2.44         0.37 o
   2   7   5          0.72          0.65         0.32 o
   3   7   5          9.90          9.53         0.67 o
   4   7   5          9.61          9.40         0.85 o
   5   7   5          2.97          4.59         1.09 o
   6   7   5          4.15          5.83         1.17 o
   7   7   5          4.89          4.98         0.93 o
  -8   8   5          6.34          6.69         1.40 o
  -7   8   5         29.93         31.35         1.76 o
  -6   8   5          0.56          0.06         0.58 o
  -5   8   5         14.19         11.73         0.77 o
  -4   8   5          2.65          2.79         0.47 o
  -3   8   5         46.32         49.34         1.70 o
  -2   8   5          4.85          4.67         0.63 o
  -1   8   5          8.37          6.47         1.09 o
   0   8   5          0.52          1.08         0.53 o
   1   8   5          3.28          5.43         0.49 o
   2   8   5          0.42          0.54         0.35 o
   3   8   5          3.93          5.24         0.60 o
   4   8   5          0.94          0.89         0.54 o
   5   8   5          3.28          4.04         1.09 o
  -7   9   5          5.10          4.59         1.24 o
  -6   9   5          4.69          7.32         0.93 o
  -5   9   5          0.59         -0.05         0.40 o
  -4   9   5         15.22         17.29         0.93 o
  -3   9   5         21.02         21.55         1.36 o
  -2   9   5          0.07          0.35         0.46 o
  -1   9   5         27.70         23.58         1.23 o
   0   9   5          6.39          5.72         0.71 o
   1   9   5          0.45          0.52         0.36 o
   2   9   5          6.60          8.02         0.61 o
   3   9   5          0.20          0.36         0.51 o
   4   9   5          1.85          2.19         0.69 o
  -6  10   5          0.23         -0.78         0.86 o
  -5  10   5         11.85         10.56         1.55 o
  -4  10   5         17.88         17.78         0.97 o
  -3  10   5          6.46          6.89         0.85 o
  -2  10   5          0.04         -0.12         0.49 o
  -1  10   5          1.36          1.48         0.55 o
   0  10   5         11.31          9.37         0.91 o
   1  10   5         32.80         33.09         1.08 o
   2  10   5          0.07         -0.07         0.41 o
   3  10   5          6.82          7.48         0.65 o
  -4  11   5          9.20         11.16         1.04 o
  -3  11   5         14.95         16.24         1.18 o
  -2  11   5          2.89          1.73         0.63 o
  -1  11   5          5.62          5.95         0.82 o
   0  11   5          2.75          2.83         0.71 o
   1  11   5          1.81          1.32         0.93 o
   2  11   5          0.75          1.86         1.21 o
  -3 -12   6          1.07          0.54         1.01 o
  -2 -12   6          0.21          1.01         0.86 o
  -1 -12   6          0.00         -0.91         0.97 o
   0 -12   6          0.04          0.01         0.58 o
   1 -12   6          2.65          2.09         1.13 o
   2 -12   6          0.00         -0.62         0.62 o
  -4 -11   6          5.98          4.87         0.93 o
  -3 -11   6          3.99          4.15         0.65 o
  -2 -11   6          2.67          2.41         0.57 o
  -1 -11   6          1.76          1.63         0.50 o
   0 -11   6          1.54          0.29         0.44 o
   1 -11   6          5.20          4.70         0.52 o
   2 -11   6          7.44          5.90         0.66 o
   3 -11   6          0.26          0.36         1.52 o
   4 -11   6          2.66          3.39         1.13 o
   5 -11   6          0.65          1.01         0.86 o
  -5 -10   6         24.56         29.60         2.22 o
  -4 -10   6          5.30          6.89         1.33 o
  -3 -10   6          0.39          0.00         0.47 o
  -2 -10   6          1.25          1.21         0.49 o
  -1 -10   6          1.53          1.20         0.47 o
   0 -10   6          1.88          2.22         0.41 o
   1 -10   6          1.78          0.79         0.38 o
   2 -10   6          0.07         -0.40         0.40 o
   3 -10   6          1.84          3.09         0.52 o
   4 -10   6          0.35         -0.10         0.52 o
   5 -10   6          1.11          0.97         0.60 o
   6 -10   6          0.02         -0.43         0.52 o
  -6  -9   6          0.17          0.59         0.53 o
  -5  -9   6          8.17          7.61         0.73 o
  -4  -9   6          2.83          4.58         0.59 o
  -3  -9   6         11.81         12.98         0.82 o
  -2  -9   6          5.83          4.49         0.55 o
  -1  -9   6         19.54         21.08         0.96 o
   0  -9   6         45.62         40.77         1.21 o
   1  -9   6         66.82         63.57         1.33 o
   2  -9   6         21.68         20.88         0.78 o
   3  -9   6         17.31         15.19         0.69 o
   4  -9   6          0.33          0.51         0.58 o
   5  -9   6          0.92         -0.42         0.47 o
   6  -9   6          0.00          0.09         0.62 o
   7  -9   6          0.14         -0.55         0.55 o
  -7  -8   6          0.86          0.42         0.69 o
  -6  -8   6          2.46          2.40         0.48 o
  -5  -8   6         19.20         23.66         1.06 o
  -4  -8   6          9.17          7.26         0.76 o
  -3  -8   6         57.04         64.26         2.87 o
  -2  -8   6         35.50         38.01         1.18 o
  -1  -8   6          2.12          3.05         0.41 o
   0  -8   6         45.05         38.57         0.99 o
   1  -8   6        114.16        109.37         1.68 o
   2  -8   6          0.84          0.67         0.37 o
   3  -8   6          0.43          0.60         0.31 o
   4  -8   6          5.10          3.57         0.63 o
   5  -8   6          3.69          5.02         0.71 o
   6  -8   6          3.63          2.59         0.60 o
   7  -8   6          0.19          0.01         0.58 o
   8  -8   6          0.03         -0.09         0.70 o
  -8  -7   6          0.47         -0.66         0.66 o
  -7  -7   6          1.04          0.83         0.74 o
  -6  -7   6          0.38          0.74         0.39 o
  -5  -7   6          5.98          5.41         0.49 o
  -4  -7   6          0.07          0.12         0.32 o
  -3  -7   6         17.76         20.95         1.05 o
  -2  -7   6         10.29          9.10         0.61 o
  -1  -7   6          0.00         -0.23         0.27 o
   0  -7   6          3.10          4.39         0.39 o
   1  -7   6        167.70        165.35         2.27 o
   2  -7   6          9.97          6.82         0.46 o
   3  -7   6        294.18        269.06         3.83 o
   4  -7   6         21.40         19.20         1.07 o
   5  -7   6          8.79          6.68         0.69 o
   6  -7   6          0.23          0.16         0.66 o
   7  -7   6          0.20          0.06         0.52 o
   8  -7   6          0.52          0.00         0.62 o
  -8  -6   6          1.32          0.95         0.69 o
  -7  -6   6          5.50          4.23         0.74 o
  -6  -6   6          0.01         -0.35         0.35 o
  -5  -6   6          6.79          5.89         0.52 o
  -4  -6   6          0.01         -0.27         0.27 o
  -3  -6   6          4.05          4.01         0.52 o
  -1  -6   6          1.95          3.34         0.75 o
   0  -6   6          0.85          0.44         0.18 o
   1  -6   6          1.95          1.39         0.25 o
   2  -6   6          0.58          0.43         0.27 o
   3  -6   6        247.38        238.12         3.40 o
   4  -6   6         11.49         10.70         0.82 o
   5  -6   6         33.35         37.68         1.67 o
   6  -6   6          1.27          1.70         0.52 o
   7  -6   6          3.94          4.21         0.78 o
   8  -6   6          4.00          5.19         0.82 o
  -9  -5   6          2.21          0.62         1.01 o
  -8  -5   6          4.60          2.78         0.89 o
  -7  -5   6          3.02          2.99         0.69 o
  -6  -5   6          0.81          0.87         0.41 o
  -5  -5   6          3.66          3.46         0.38 o
  -4  -5   6          2.30          2.04         0.33 o
  -3  -5   6          7.49          7.74         0.44 o
  -1  -5   6         46.60         49.18         1.90 o
   0  -5   6        191.09        171.57         2.92 o
   1  -5   6         59.61         67.33         1.39 o
   3  -5   6          0.83          0.46         0.37 o
   4  -5   6          2.43          1.91         0.49 o
   5  -5   6          2.13          2.12         0.89 o
   6  -5   6          8.26          8.35         0.80 o
   7  -5   6          0.51          1.21         0.55 o
   8  -5   6          2.34          0.97         0.74 o
   9  -5   6          1.27          0.54         0.93 o
  -9  -4   6          0.71          0.05         0.70 o
  -8  -4   6          1.22          0.81         0.63 o
  -7  -4   6          1.90          1.14         0.58 o
  -6  -4   6          2.11          2.27         0.38 o
  -5  -4   6         13.37         11.99         0.62 o
  -4  -4   6         24.47         23.71         0.73 o
  -3  -4   6          6.33          9.16         0.45 o
  -2  -4   6         93.27         93.41         1.37 o
  -1  -4   6         48.31         65.03         1.18 o
   0  -4   6          0.36          0.28         0.17 o
   1  -4   6         12.43          8.37         0.34 o
   2  -4   6        263.97        224.69        16.97 o
   4  -4   6          6.54          0.20         0.23 o
   5  -4   6          4.20          1.94         0.46 o
   6  -4   6         19.20         15.23         0.96 o
   7  -4   6          0.04         -0.46         0.46 o
   8  -4   6          0.74          1.22         0.63 o
   9  -4   6          0.16          0.39         0.86 o
  -9  -3   6          0.04          0.97         0.71 o
  -8  -3   6          6.64          6.18         1.36 o
  -7  -3   6          7.38          4.70         0.71 o
  -6  -3   6          0.43         -0.19         0.30 o
  -5  -3   6         34.88         35.37         0.89 o
  -4  -3   6         28.72         34.53         0.84 o
  -3  -3   6          0.72          0.31         0.22 o
  -2  -3   6         55.81         51.97         1.02 o
  -1  -3   6        177.33        181.07         2.30 o
   0  -3   6        100.02        101.07         1.40 o
   1  -3   6         19.40         18.46         0.47 o
   2  -3   6          6.15          7.41         0.38 o
   3  -3   6         33.85         30.53         0.74 o
   5  -3   6        108.56        102.09         2.50 o
   6  -3   6        101.91         90.77         2.36 o
   7  -3   6          1.13          1.21         0.55 o
   8  -3   6          1.77          0.69         1.05 o
   9  -3   6          0.10          0.86         0.86 o
  -9  -2   6          5.26          5.11         1.63 o
  -8  -2   6          8.65         10.51         0.99 o
  -7  -2   6          0.57          0.80         0.97 o
  -6  -2   6         47.85         45.97         1.06 o
  -5  -2   6        355.97        364.33         5.80 o
  -4  -2   6         66.14         76.13         1.37 o
  -3  -2   6         20.96         17.13         0.58 o
  -2  -2   6        193.77        178.09         2.56 o
  -1  -2   6        116.24        117.48         1.74 o
   0  -2   6          0.83          0.73         0.15 o
   1  -2   6         10.99         11.05         0.46 o
   2  -2   6         10.07         14.84         0.50 o
   3  -2   6         55.38         51.09         0.97 o
   4  -2   6         82.25         75.40         2.60 o
   5  -2   6        133.81        134.28         3.05 o
   6  -2   6          3.76          3.14         0.58 o
   7  -2   6          2.26          1.21         0.55 o
   8  -2   6          0.16         -0.37         0.52 o
   9  -2   6          1.06          1.28         0.97 o
 -10  -1   6          2.12          2.02         1.17 o
  -9  -1   6          0.50          0.64         0.69 o
  -8  -1   6         21.30         21.06         1.29 o
  -7  -1   6         44.39         45.51         1.68 o
  -6  -1   6        132.88        138.04         2.23 o
  -5  -1   6        143.22        145.06         2.60 o
  -4  -1   6        102.47        113.71         1.84 o
  -3  -1   6        203.69        191.67         2.79 o
  -2  -1   6        168.06        175.93         2.53 o
  -1  -1   6        596.38        624.90         9.46 o
   0  -1   6         16.22         23.76         0.82 o
   1  -1   6         79.03         63.16         1.00 o
   2  -1   6          0.11          0.14         0.12 o
   3  -1   6        105.98        102.87         1.51 o
   4  -1   6        130.78        132.00         2.15 o
   5  -1   6         62.66         51.40         1.59 o
   6  -1   6          5.26          5.25         0.66 o
   7  -1   6         41.73         48.27         2.88 o
   8  -1   6         13.80         11.91         1.05 o
   9  -1   6          2.07          2.57         1.09 o
 -10   0   6          0.08         -0.50         1.90 o
  -9   0   6          0.08         -0.30         0.82 o
  -8   0   6          7.28          5.55         0.80 o
  -7   0   6         20.87         23.36         1.56 o
  -6   0   6         60.20         57.46         1.03 o
  -5   0   6          7.58          9.19         0.53 o
  -4   0   6         63.93         60.98         1.17 o
  -3   0   6         67.59         67.33         1.39 o
  -2   0   6        117.76        144.90         2.06 o
  -1   0   6         25.55         28.65         0.59 o
   0   0   6        499.27        548.72         6.27 o
   1   0   6        572.28        615.36         7.01 o
   2   0   6         18.97         20.87         0.49 o
   3   0   6         11.85         10.55         0.40 o
   4   0   6        215.66        216.53         3.37 o
   5   0   6        106.68        108.58         1.91 o
   6   0   6          0.71          0.65         0.26 o
   7   0   6          2.21          3.37         0.66 o
   8   0   6          0.37          0.58         0.60 o
   9   0   6         11.97         12.67         1.63 o
 -10   1   6          0.00         -0.09         0.65 o
  -9   1   6          0.01         -0.48         0.48 o
  -8   1   6         12.15         10.26         0.96 o
  -7   1   6          0.11          0.73         0.36 o
  -6   1   6         16.52         14.73         0.66 o
  -5   1   6        122.83        121.53         2.80 o
  -4   1   6         43.60         40.14         1.08 o
  -3   1   6          3.69          2.68         0.24 o
  -2   1   6        146.42        139.49         2.04 o
  -1   1   6         85.28         89.68         1.53 o
   0   1   6        419.00        429.29         4.96 o
   1   1   6        124.81        165.66         2.04 o
   2   1   6          2.22          3.68         0.23 o
   3   1   6          6.64          4.31         0.31 o
   4   1   6        131.59        125.70         2.24 o
   5   1   6        258.97        267.76         4.16 o
   6   1   6         16.83         20.00         0.75 o
   7   1   6         14.64         17.25         0.70 o
   8   1   6          0.03          0.34         0.58 o
   9   1   6          3.72          4.59         1.17 o
 -10   2   6          0.51         -0.63         0.63 o
  -9   2   6          0.17          0.15         0.50 o
  -8   2   6          7.66          9.06         0.58 o
  -7   2   6         22.04         20.28         1.43 o
  -6   2   6          1.39          1.47         0.61 o
  -5   2   6          6.46          9.53         0.78 o
  -4   2   6         74.61         79.70         3.04 o
  -3   2   6        211.70        202.44         2.87 o
  -2   2   6         55.09         50.02         0.94 o
  -1   2   6         88.37         93.53         1.85 o
   0   2   6        143.24        143.49         1.81 o
   1   2   6         35.16         30.98         0.54 o
   2   2   6        342.09        369.38         4.32 o
   3   2   6        154.45        171.83         2.18 o
   4   2   6         29.39         29.57         0.65 o
   5   2   6         93.92         86.53         1.46 o
   6   2   6          3.48          3.60         0.40 o
   7   2   6         63.99         74.68         1.59 o
   8   2   6          1.82          2.12         0.43 o
  -9   3   6          0.37          0.78         0.49 o
  -8   3   6          4.64          6.72         0.63 o
  -7   3   6         29.32         29.37         1.04 o
  -6   3   6          1.39          1.93         0.41 o
  -5   3   6          9.68          9.83         0.61 o
  -4   3   6          7.48         11.23         0.63 o
  -3   3   6        393.94        381.00         5.12 o
  -2   3   6          0.02         -0.06         0.19 o
  -1   3   6         19.17         15.99         0.78 o
   0   3   6         42.56         36.36         0.92 o
   1   3   6        141.34        136.44         1.78 o
   2   3   6         56.68         55.43         0.92 o
   3   3   6          0.00          0.69         0.25 o
   4   3   6         92.10         93.19         1.54 o
   5   3   6         74.64         69.19         1.45 o
   6   3   6          9.11         12.33         0.66 o
   7   3   6         49.36         49.96         2.12 o
   8   3   6          1.90          1.96         0.58 o
  -9   4   6         31.14         33.94         1.57 o
  -8   4   6          0.73          0.93         0.45 o
  -7   4   6         17.84         18.71         1.75 o
  -6   4   6          3.41          3.87         0.52 o
  -5   4   6         20.25         21.96         1.11 o
  -4   4   6          0.37          0.00         0.31 o
  -3   4   6          4.61          4.14         0.43 o
  -2   4   6         69.84         75.78         1.54 o
  -1   4   6        413.76        420.93         7.70 o
   0   4   6         16.33         17.59         0.70 o
   1   4   6         20.11         17.72         0.60 o
   2   4   6          2.37          1.88         0.29 o
   3   4   6         74.16         65.74         1.20 o
   4   4   6         23.75         20.46         0.69 o
   5   4   6         50.12         49.87         1.22 o
   6   4   6          0.21         -0.32         0.34 o
   7   4   6          8.33         10.56         0.78 o
   8   4   6          0.46         -0.23         0.51 o
  -9   5   6          1.07          1.97         0.65 o
  -8   5   6          0.89          0.36         0.44 o
  -7   5   6         24.45         24.38         1.98 o
  -6   5   6          0.68          0.07         0.39 o
  -5   5   6         24.58         25.28         0.97 o
  -4   5   6         29.00         31.04         1.06 o
  -3   5   6         24.62         25.12         0.92 o
  -2   5   6         11.50         12.83         0.82 o
  -1   5   6        180.38        180.70         5.68 o
   0   5   6         25.81         28.13         1.18 o
   1   5   6         80.01         70.76         1.29 o
   2   5   6         69.80         69.65         1.30 o
   3   5   6        131.69        126.61         2.30 o
   4   5   6         20.41         19.56         0.81 o
   5   5   6          0.52         -0.29         0.35 o
   6   5   6          0.11         -0.34         0.34 o
   7   5   6         11.04         12.32         0.74 o
  -9   6   6         16.21         18.19         2.02 o
  -8   6   6          0.01          0.48         0.49 o
  -7   6   6         12.80         11.04         1.04 o
  -6   6   6          6.27          4.67         0.74 o
  -5   6   6          0.99          1.44         0.65 o
  -4   6   6          9.56          6.32         0.57 o
  -3   6   6          6.81          5.53         0.66 o
  -2   6   6        191.62        196.74         7.85 o
  -1   6   6        194.02        191.44         4.23 o
   0   6   6          9.55         10.61         0.80 o
   1   6   6          8.49          8.52         0.61 o
   2   6   6         18.18         21.39         0.90 o
   3   6   6         13.72         16.03         0.77 o
   4   6   6          3.08          4.85         0.64 o
   5   6   6         10.01         12.23         0.86 o
   6   6   6          1.54          1.25         1.05 o
   7   6   6          6.25          5.49         0.93 o
  -8   7   6          0.14         -0.86         0.86 o
  -7   7   6          8.15          6.04         1.21 o
  -6   7   6         31.82         27.53         2.10 o
  -5   7   6         12.79         10.58         0.75 o
  -4   7   6          3.95          4.12         0.52 o
  -3   7   6          0.23          0.04         0.44 o
  -2   7   6         54.02         50.10         1.70 o
  -1   7   6        215.54        207.31         4.62 o
   0   7   6          8.74          9.66         1.40 o
   1   7   6         18.79         17.05         0.85 o
   2   7   6          0.02          0.16         0.35 o
   3   7   6          2.30          3.27         0.63 o
   4   7   6          0.22          0.24         0.52 o
   5   7   6          4.67          6.54         0.75 o
   6   7   6          4.46          4.44         1.09 o
  -7   8   6         15.28         14.92         1.24 o
  -6   8   6          3.96          2.41         0.71 o
  -5   8   6          9.30          7.35         0.69 o
  -4   8   6          0.10          0.57         0.40 o
  -3   8   6         11.95         10.10         0.91 o
  -2   8   6         55.68         49.09         2.92 o
  -1   8   6         66.36         59.31         1.92 o
   0   8   6          6.08          6.95         0.89 o
   1   8   6         85.31         85.08         1.96 o
   2   8   6         10.04         12.13         0.78 o
   3   8   6          0.08          0.88         0.58 o
   4   8   6          4.15          2.48         0.78 o
   5   8   6          2.32          0.54         0.86 o
  -6   9   6          0.75          0.85         0.69 o
  -5   9   6          1.59          2.66         0.58 o
  -4   9   6          1.30          1.44         0.47 o
  -3   9   6         14.41         11.29         0.99 o
  -2   9   6          4.80          4.70         0.74 o
  -1   9   6          1.51          1.09         0.55 o
   0   9   6          5.87          6.64         0.80 o
   1   9   6         26.25         23.95         1.06 o
   2   9   6         12.29         12.49         0.84 o
   3   9   6          0.23          0.71         0.78 o
   4   9   6          1.35          0.30         0.63 o
  -5  10   6         14.39         16.78         1.56 o
  -4  10   6          4.39          5.55         0.70 o
  -3  10   6          0.02          0.57         0.58 o
  -2  10   6         10.04         10.61         1.40 o
  -1  10   6          1.04          2.23         0.63 o
   0  10   6          0.02          0.33         0.52 o
   1  10   6          5.95          6.11         0.69 o
   2  10   6          5.80          6.49         0.72 o
  -3  11   6          0.12         -0.31         0.86 o
  -2  11   6          0.03         -0.47         0.86 o
  -1  11   6          1.10          2.02         0.93 o
   0  11   6         19.59         22.32         2.02 o
  -2 -12   7          5.31          5.22         0.91 o
  -1 -12   7          0.00         -0.52         0.62 o
   0 -12   7          0.08         -0.27         0.50 o
   1 -12   7          3.73          4.26         0.70 o
   2 -12   7         15.41         18.87         1.29 o
   3 -12   7          5.45          5.99         1.24 o
  -4 -11   7          0.96          0.40         0.74 o
  -3 -11   7          0.20          0.78         0.69 o
  -2 -11   7          0.47          0.40         0.49 o
  -1 -11   7         14.01         12.02         0.82 o
   0 -11   7         18.64         18.61         1.02 o
   1 -11   7          0.98          0.68         0.51 o
   2 -11   7         14.83         14.66         0.90 o
   3 -11   7          5.45          5.21         0.82 o
   4 -11   7          2.00          1.53         0.69 o
   5 -11   7         13.66         19.32         1.94 o
  -5 -10   7          0.00         -0.22         0.71 o
  -4 -10   7          0.22          0.98         0.63 o
  -3 -10   7          0.29          0.69         0.49 o
  -2 -10   7          0.13         -0.29         0.42 o
  -1 -10   7          2.54          1.80         0.51 o
   0 -10   7         14.92         16.71         0.79 o
   1 -10   7          1.70          1.83         0.49 o
   2 -10   7          7.49          8.30         0.58 o
   3 -10   7         33.30         30.90         1.40 o
   4 -10   7          0.42          0.22         0.93 o
   5 -10   7          0.24          0.31         0.60 o
   6 -10   7          0.05          0.73         0.63 o
  -6  -9   7         10.74         11.58         1.03 o
  -5  -9   7         16.72         17.88         1.43 o
  -4  -9   7         23.62         25.61         1.17 o
  -3  -9   7          5.65          6.45         1.06 o
  -2  -9   7          0.30          0.03         0.40 o
  -1  -9   7          0.58          0.31         0.40 o
   0  -9   7         37.76         40.70         1.08 o
   1  -9   7          2.55          4.16         0.58 o
   2  -9   7          4.35          4.13         0.45 o
   3  -9   7          0.30          0.16         0.39 o
   4  -9   7          0.29          0.73         0.54 o
   5  -9   7          4.50          2.31         0.89 o
   6  -9   7          0.06          0.62         0.60 o
   7  -9   7          0.42          0.70         0.93 o
  -7  -8   7          0.30          0.08         1.01 o
  -6  -8   7          0.55          1.09         0.55 o
  -5  -8   7         11.46         12.41         0.91 o
  -4  -8   7         19.81         23.33         1.19 o
  -3  -8   7          1.85          1.65         0.46 o
  -2  -8   7          1.67          2.00         0.81 o
  -1  -8   7         14.38         14.96         0.69 o
   0  -8   7         30.88         30.03         0.90 o
   1  -8   7         83.21         82.54         1.57 o
   2  -8   7          0.97          1.09         0.36 o
   3  -8   7          4.45          6.05         0.58 o
   4  -8   7          1.45          1.50         0.58 o
   5  -8   7          0.84          2.01         0.58 o
   6  -8   7          5.49          4.64         1.05 o
   7  -8   7          0.20          0.47         0.62 o
  -7  -7   7          0.07         -0.70         0.86 o
  -6  -7   7          0.47         -0.33         0.43 o
  -5  -7   7          4.86          3.78         0.55 o
  -4  -7   7         69.05         72.71         1.76 o
  -3  -7   7         31.69         34.95         1.17 o
  -2  -7   7          0.37          0.11         0.34 o
  -1  -7   7         77.91         76.78         1.48 o
   0  -7   7        114.62        122.03         2.05 o
   1  -7   7        221.49        230.76         3.40 o
   2  -7   7          2.55          2.91         0.39 o
   3  -7   7         73.94         77.09         1.47 o
   4  -7   7         45.23         41.43         3.34 o
   5  -7   7         12.37         13.58         0.99 o
   6  -7   7          4.43          5.36         0.74 o
   7  -7   7          1.79          0.27         0.86 o
   8  -7   7          0.30         -0.70         0.86 o
  -8  -6   7          2.32          3.58         1.17 o
  -7  -6   7          0.93          1.79         0.93 o
  -6  -6   7          3.02          2.40         0.55 o
  -5  -6   7          0.24         -0.28         0.60 o
  -4  -6   7          0.93          0.43         0.39 o
  -3  -6   7         12.33         14.37         0.76 o
  -2  -6   7        252.68        258.79         4.37 o
  -1  -6   7         84.78         86.36         2.43 o
   0  -6   7         20.26         19.25         0.78 o
   1  -6   7         65.23         64.87         3.55 o
   2  -6   7          4.93          2.80         0.36 o
   3  -6   7         34.87         31.96         0.87 o
   4  -6   7         29.92         22.23         1.13 o
   5  -6   7          3.81          4.74         0.66 o
   6  -6   7          4.17          4.95         0.71 o
   7  -6   7          4.24          4.28         0.71 o
   8  -6   7          1.66          1.98         0.71 o
  -8  -5   7          1.08          0.67         0.82 o
  -7  -5   7          0.03          0.63         0.66 o
  -6  -5   7          3.57          4.75         0.47 o
  -5  -5   7          6.76          7.18         0.60 o
  -4  -5   7          2.28          4.67         0.49 o
  -3  -5   7          5.02          2.80         0.42 o
  -2  -5   7          0.22         -0.06         0.13 o
  -1  -5   7          1.81          1.92         0.31 o
   0  -5   7         13.46          9.10         0.93 o
   1  -5   7          7.51          5.72         0.55 o
   3  -5   7        100.75         98.70         1.66 o
   4  -5   7          0.24         -0.08         0.38 o
   5  -5   7          0.07         -0.17         0.41 o
   6  -5   7          9.53          7.97         1.52 o
   7  -5   7          4.23          4.21         1.17 o
   8  -5   7          0.03         -0.37         0.58 o
  -9  -4   7          0.02          0.11         0.69 o
  -8  -4   7          0.04         -0.35         0.93 o
  -7  -4   7          0.02          0.27         0.58 o
  -6  -4   7         45.71         51.02         1.18 o
  -5  -4   7          4.03          3.96         0.41 o
  -4  -4   7          1.47          1.17         0.36 o
  -3  -4   7         28.13         24.95         1.45 o
  -2  -4   7          2.82          3.15         0.49 o
  -1  -4   7         30.89         26.52         0.85 o
   0  -4   7        211.62        223.38         2.85 o
   1  -4   7        316.63        307.17         4.23 o
   2  -4   7        176.94        157.92         3.98 o
   3  -4   7         34.17         33.79         1.16 o
   4  -4   7        123.82        120.82         2.83 o
   5  -4   7          0.44          0.80         0.46 o
   6  -4   7         10.30         10.22         1.67 o
   7  -4   7         15.81         18.13         1.13 o
   8  -4   7          0.94          0.35         0.60 o
  -9  -3   7          0.43          0.78         0.71 o
  -8  -3   7          1.05          1.87         0.82 o
  -7  -3   7          6.57          7.21         0.82 o
  -6  -3   7          2.60          2.57         0.38 o
  -5  -3   7         47.16         49.35         1.10 o
  -4  -3   7          7.07          7.71         0.46 o
  -3  -3   7          4.19          4.77         0.57 o
  -2  -3   7         23.46         16.02         1.24 o
  -1  -3   7         51.26         42.64         0.90 o
   0  -3   7         31.79         32.26         0.69 o
   1  -3   7          4.86          8.95         0.57 o
   2  -3   7         55.39         53.90         1.06 o
   3  -3   7         69.56         76.66         1.35 o
   4  -3   7          3.30          4.76         0.63 o
   5  -3   7          0.74          0.62         0.49 o
   6  -3   7          9.70          8.19         0.80 o
   7  -3   7          6.35          6.47         0.80 o
   8  -3   7          0.03         -0.19         0.60 o
   9  -3   7          1.52          2.18         1.01 o
  -9  -2   7         18.51         22.50         1.48 o
  -8  -2   7         47.09         51.34         2.14 o
  -7  -2   7         11.93         11.79         0.96 o
  -6  -2   7          3.68          4.18         0.44 o
  -5  -2   7         62.01         62.87         1.28 o
  -4  -2   7          3.75          5.02         0.39 o
  -3  -2   7        216.32        221.10         3.21 o
  -2  -2   7         80.35         89.66         1.72 o
  -1  -2   7         13.23         21.74         0.63 o
   0  -2   7          1.58          0.86         0.20 o
   1  -2   7        128.76        133.97         2.03 o
   2  -2   7         28.73         25.52         0.88 o
   3  -2   7        512.63        519.66         6.86 o
   4  -2   7        125.62        129.47         2.94 o
   5  -2   7         79.35         77.79         2.14 o
   6  -2   7        150.43        162.19         3.93 o
   7  -2   7         25.82         29.74         1.48 o
   8  -2   7         11.44         13.37         1.07 o
   9  -2   7          0.55          0.16         0.93 o
  -9  -1   7          2.11          1.25         0.97 o
  -8  -1   7         61.08         65.93         2.23 o
  -7  -1   7         14.06         16.30         1.40 o
  -6  -1   7          1.23          1.18         0.33 o
  -5  -1   7         35.36         38.38         0.97 o
  -4  -1   7         14.09         14.50         0.61 o
  -3  -1   7         12.35         10.57         0.85 o
  -2  -1   7         97.64         83.33         1.40 o
  -1  -1   7         24.54         20.15         1.08 o
   0  -1   7          5.93          6.51         0.35 o
   1  -1   7          0.03          0.34         0.25 o
   2  -1   7          0.15          0.18         0.17 o
   3  -1   7        164.22        163.05         2.29 o
   4  -1   7         31.84         31.97         0.74 o
   5  -1   7        145.39        146.06         3.30 o
   6  -1   7          0.96          0.84         0.52 o
   7  -1   7          0.48          0.00         0.55 o
   8  -1   7          0.21          0.97         1.01 o
   9  -1   7          0.85          2.41         1.09 o
  -9   0   7         10.40         10.61         1.07 o
  -8   0   7          2.75          2.07         0.86 o
  -7   0   7         36.35         34.77         1.46 o
  -6   0   7        130.45        137.23         2.25 o
  -5   0   7        128.15        132.97         2.17 o
  -4   0   7         20.02         19.24         0.67 o
  -3   0   7         13.55         12.29         0.61 o
  -2   0   7         14.81         13.98         0.52 o
  -1   0   7         20.60         18.77         0.55 o
   0   0   7         80.81         78.64         1.13 o
   1   0   7         31.78         37.81         0.92 o
   2   0   7         23.28         23.80         0.75 o
   3   0   7          1.66          2.05         0.26 o
   4   0   7         22.05         23.48         0.74 o
   5   0   7         35.66         34.35         1.06 o
   6   0   7         31.19         31.39         0.85 o
   7   0   7          0.08         -0.13         0.89 o
   8   0   7          6.27          8.31         0.91 o
  -9   1   7          0.12          0.12         0.66 o
  -8   1   7          0.51         -0.35         0.60 o
  -7   1   7         36.19         37.55         1.57 o
  -6   1   7          0.00         -0.30         0.30 o
  -5   1   7          0.49         -0.25         0.53 o
  -4   1   7         46.25         43.02         1.16 o
  -3   1   7          0.76          0.95         0.30 o
  -2   1   7        145.91        145.69         1.90 o
  -1   1   7          9.44         13.07         0.69 o
   0   1   7         16.28         23.75         0.54 o
   1   1   7          0.00          1.36         0.61 o
   2   1   7         41.05         34.43         1.15 o
   3   1   7          0.10          0.23         0.44 o
   4   1   7          0.09         -0.06         0.27 o
   5   1   7          3.29          3.03         0.36 o
   6   1   7          2.79          2.04         0.36 o
   7   1   7          6.69          6.65         0.48 o
   8   1   7          4.47          4.18         0.77 o
  -9   2   7          0.00         -0.47         0.66 o
  -8   2   7          0.07          0.61         0.58 o
  -7   2   7         11.67          9.71         0.67 o
  -6   2   7         10.60         14.67         0.81 o
  -5   2   7          5.97          5.68         0.62 o
  -4   2   7         42.97         42.97         0.97 o
  -3   2   7        156.45        167.61         2.49 o
  -2   2   7        145.98        132.15         2.00 o
  -1   2   7        116.45        120.75         2.56 o
   0   2   7         39.47         43.81         0.87 o
   1   2   7         21.55         24.67         0.57 o
   2   2   7         57.41         57.82         1.04 o
   3   2   7          8.50          7.71         0.40 o
   4   2   7         51.44         48.53         1.10 o
   5   2   7          1.41          0.54         0.32 o
   6   2   7          0.05          0.21         0.33 o
   7   2   7          3.40          3.25         0.45 o
   8   2   7          0.00          0.64         0.50 o
  -9   3   7          2.54          2.06         0.77 o
  -8   3   7          1.52          1.76         0.48 o
  -7   3   7         16.02         15.67         1.13 o
  -6   3   7          0.59          0.46         0.39 o
  -5   3   7        115.35        113.21         2.30 o
  -4   3   7        127.27        125.36         2.03 o
  -3   3   7         11.07         11.96         0.56 o
  -2   3   7          6.29          3.74         0.32 o
  -1   3   7         21.44         20.00         1.71 o
   0   3   7          0.00          0.16         0.26 o
   1   3   7         44.74         45.12         0.94 o
   2   3   7          1.37          1.11         0.26 o
   3   3   7          0.15          0.97         0.27 o
   4   3   7         17.03         14.06         0.76 o
   5   3   7          0.17          1.31         0.70 o
   6   3   7          5.94          7.75         1.01 o
   7   3   7          2.29          2.25         1.01 o
   8   3   7          1.26          0.86         0.54 o
  -9   4   7         11.69         12.41         1.03 o
  -8   4   7          0.51          0.05         0.44 o
  -7   4   7          0.58          0.87         0.58 o
  -6   4   7          0.71          0.72         0.41 o
  -5   4   7         33.13         30.83         1.09 o
  -4   4   7         13.21         13.88         0.78 o
  -3   4   7         80.97         80.39         1.78 o
  -2   4   7         54.51         54.35         1.34 o
  -1   4   7        175.81        173.21         3.53 o
   0   4   7        125.91        129.34         2.32 o
   1   4   7        136.97        136.43         2.09 o
   2   4   7          4.66          5.61         0.47 o
   3   4   7          8.32         10.01         0.82 o
   4   4   7          2.08          1.35         0.49 o
   5   4   7          0.42          0.27         0.62 o
   6   4   7          0.88          0.00         0.93 o
   7   4   7          2.90          3.54         0.58 o
  -8   5   7         20.12         21.36         1.49 o
  -7   5   7          9.84          9.09         1.28 o
  -6   5   7          3.18          1.67         0.47 o
  -5   5   7          9.92          7.54         0.63 o
  -4   5   7         38.28         42.92         1.28 o
  -3   5   7         12.92         15.61         0.83 o
  -2   5   7        200.70        201.74         4.51 o
  -1   5   7          0.97          0.38         0.89 o
   0   5   7          8.56          8.34         0.54 o
   1   5   7        127.76        132.60         2.09 o
   2   5   7        101.19        105.80         2.02 o
   3   5   7         43.94         46.39         1.20 o
   4   5   7          0.07         -0.03         0.54 o
   5   5   7          2.94          4.12         0.78 o
   6   5   7          1.33          1.71         0.70 o
   7   5   7          8.11          7.15         0.93 o
  -8   6   7          3.13          3.42         0.63 o
  -7   6   7         12.19         15.75         1.21 o
  -6   6   7          1.34          2.08         0.51 o
  -5   6   7         11.02         11.56         0.84 o
  -4   6   7         28.96         26.93         1.04 o
  -3   6   7          1.79          1.61         0.44 o
  -2   6   7          9.65          9.60         0.86 o
  -1   6   7          9.40          7.39         1.09 o
   0   6   7        125.34        121.52         3.02 o
   1   6   7          1.19          1.61         0.43 o
   2   6   7          3.87          3.89         0.47 o
   3   6   7          4.35          4.29         0.48 o
   4   6   7          1.39          1.73         0.78 o
   5   6   7          2.40          3.42         0.78 o
   6   6   7          0.10         -0.54         0.62 o
  -7   7   7          0.16          0.09         0.63 o
  -6   7   7          0.07          0.02         0.58 o
  -5   7   7         62.33         60.15         1.66 o
  -4   7   7        101.43         93.50         2.81 o
  -3   7   7         14.68         12.35         1.05 o
  -2   7   7          0.02          0.12         0.49 o
  -1   7   7          0.00         -0.35         0.44 o
   0   7   7         37.29         37.57         2.99 o
   1   7   7          7.11          6.22         1.08 o
   2   7   7         12.14         12.48         0.96 o
   3   7   7         38.58         39.81         1.57 o
   4   7   7         56.61         59.63         1.83 o
   5   7   7         12.71         14.48         0.99 o
  -7   8   7         15.71         17.18         1.94 o
  -6   8   7          4.04          7.34         0.96 o
  -5   8   7         25.49         29.87         1.21 o
  -4   8   7          9.05          7.28         0.80 o
  -3   8   7          0.00          0.02         0.52 o
  -2   8   7         16.83         15.55         1.10 o
  -1   8   7          3.91          4.46         0.69 o
   0   8   7         14.49         15.38         1.07 o
   1   8   7          0.04          0.36         0.45 o
   2   8   7          8.85          7.54         0.85 o
   3   8   7          1.77          1.44         0.66 o
   4   8   7          1.06          0.86         0.93 o
  -6   9   7          2.82          4.20         1.24 o
  -5   9   7          2.88          4.01         0.64 o
  -4   9   7          0.57          1.00         0.52 o
  -3   9   7          4.20          3.69         0.74 o
  -2   9   7          5.46          4.44         1.28 o
  -1   9   7          0.45         -0.22         1.17 o
   0   9   7          1.79          2.32         0.63 o
   1   9   7          6.63          7.77         0.85 o
   2   9   7         18.66         19.12         1.24 o
   3   9   7          0.63          0.22         0.63 o
  -4  10   7          1.38          1.71         1.01 o
  -3  10   7         16.81         19.13         1.94 o
  -2  10   7          0.01         -0.08         0.86 o
  -1  10   7          4.32          3.73         1.09 o
   0  10   7          2.44          3.65         1.09 o
   1  10   7          2.61          3.73         1.17 o
   0 -12   8          2.38          2.57         1.17 o
   1 -12   8          0.24          0.23         1.09 o
  -3 -11   8          0.18         -0.70         0.70 o
  -2 -11   8          0.09          0.13         0.70 o
  -1 -11   8          0.58          0.37         0.50 o
   0 -11   8          6.81          7.43         0.74 o
   1 -11   8          7.44          7.30         1.18 o
   2 -11   8          0.02          0.58         0.51 o
   3 -11   8          3.85          5.84         0.85 o
   4 -11   8          0.35          0.39         0.93 o
  -4 -10   8          3.13          4.06         0.65 o
  -3 -10   8          3.96          3.35         0.75 o
  -2 -10   8          0.43          0.18         0.45 o
  -1 -10   8          0.16          0.19         0.47 o
   0 -10   8          2.74          2.02         0.53 o
   1 -10   8          0.04         -0.44         0.44 o
   2 -10   8          1.65          1.76         0.44 o
   3 -10   8          1.25          1.32         0.66 o
   4 -10   8          0.00         -0.55         0.55 o
   5 -10   8          1.14          1.06         0.63 o
  -5  -9   8          1.49          0.80         0.56 o
  -4  -9   8          0.02         -0.11         0.49 o
  -3  -9   8          0.37          0.94         0.48 o
  -2  -9   8          0.31         -0.35         0.61 o
  -1  -9   8          1.24          1.39         0.41 o
   0  -9   8         13.07         11.92         0.81 o
   1  -9   8          7.88          7.89         0.67 o
   2  -9   8          1.13          1.92         0.41 o
   3  -9   8          1.38          0.27         0.82 o
   4  -9   8          8.58          8.67         0.88 o
   5  -9   8          0.81          1.28         0.63 o
   6  -9   8          1.13          1.17         0.93 o
  -6  -8   8         18.80         22.69         1.13 o
  -5  -8   8         19.25         19.88         1.20 o
  -4  -8   8         15.29         14.73         0.87 o
  -3  -8   8         84.70         89.23         2.72 o
  -2  -8   8         75.27         76.04         1.82 o
  -1  -8   8         19.76         20.41         1.08 o
   0  -8   8          5.27          4.21         0.57 o
   1  -8   8          1.19          1.31         0.39 o
   2  -8   8         25.90         26.36         0.88 o
   3  -8   8          2.10          3.17         0.63 o
   4  -8   8         13.05         16.11         1.10 o
   5  -8   8          0.22          0.39         0.55 o
   6  -8   8          0.17         -0.54         0.55 o
   7  -8   8          1.16         -0.39         0.93 o
  -7  -7   8          0.15          0.42         0.52 o
  -6  -7   8          0.07         -0.57         0.57 o
  -5  -7   8          8.45          8.47         0.73 o
  -4  -7   8         42.86         44.09         1.98 o
  -3  -7   8         16.97         19.68         0.94 o
  -2  -7   8         18.30         15.88         0.82 o
  -1  -7   8          4.55          3.28         0.41 o
   0  -7   8          0.29          0.16         0.39 o
   1  -7   8          2.65          1.78         0.39 o
   2  -7   8         29.75         26.06         0.84 o
   3  -7   8          2.31          2.51         0.48 o
   4  -7   8          5.69          5.68         0.74 o
   5  -7   8          0.00          0.31         0.55 o
   6  -7   8         10.35          9.47         0.91 o
   7  -7   8          4.02          2.99         0.77 o
  -8  -6   8          0.56          0.78         1.01 o
  -7  -6   8          2.14          2.13         0.55 o
  -6  -6   8          0.63          1.36         0.47 o
  -5  -6   8          0.14         -0.39         0.39 o
  -4  -6   8          1.74          0.88         0.56 o
  -3  -6   8          0.06         -0.34         0.34 o
  -2  -6   8          2.89          3.06         0.41 o
  -1  -6   8         13.51         16.88         0.71 o
   0  -6   8        213.44        199.00         3.47 o
   1  -6   8         47.08         43.75         1.07 o
   2  -6   8         32.41         32.97         0.88 o
   3  -6   8         32.32         29.03         0.99 o
   4  -6   8          7.70          6.79         0.74 o
   5  -6   8          1.57          1.73         0.58 o
   6  -6   8          1.42          0.50         0.86 o
   7  -6   8         23.17         26.45         2.18 o
  -8  -5   8          0.16          1.56         1.01 o
  -7  -5   8          0.31          0.05         0.46 o
  -6  -5   8          0.13          0.13         0.41 o
  -5  -5   8          3.84          5.26         0.55 o
  -4  -5   8          2.79          2.96         0.45 o
  -3  -5   8         36.72         36.05         1.84 o
  -2  -5   8        110.08        109.76         1.89 o
  -1  -5   8         78.95         78.58         1.46 o
   0  -5   8        162.36        159.03         2.83 o
   1  -5   8        143.53        152.53         2.37 o
   2  -5   8        126.07        135.10         2.16 o
   3  -5   8         52.98         49.31         1.09 o
   4  -5   8         10.44          8.68         2.02 o
   5  -5   8          0.09          0.08         0.49 o
   6  -5   8          8.30          8.10         0.85 o
   7  -5   8          2.48          1.86         1.17 o
   8  -5   8          2.43          3.65         1.17 o
  -8  -4   8          0.00         -0.70         0.86 o
  -7  -4   8          0.82          0.54         0.43 o
  -6  -4   8          6.05          5.51         0.58 o
  -5  -4   8         16.22         19.86         0.91 o
  -4  -4   8         46.57         47.04         2.03 o
  -3  -4   8         25.67         24.61         0.92 o
  -2  -4   8         13.77         11.90         0.83 o
  -1  -4   8          0.25         -0.24         0.24 o
   0  -4   8          0.00         -0.02         0.27 o
   1  -4   8         93.53         86.87         1.54 o
   2  -4   8         83.88         91.71         1.59 o
   3  -4   8         22.18         16.62         0.65 o
   4  -4   8         11.65         11.34         0.85 o
   5  -4   8         42.13         44.65         1.57 o
   6  -4   8         38.71         38.37         1.54 o
   7  -4   8          0.10         -0.25         0.52 o
   8  -4   8         21.51         23.72         2.02 o
  -9  -3   8          1.77          3.89         1.24 o
  -8  -3   8          3.85          2.57         1.09 o
  -7  -3   8          6.70          6.43         0.76 o
  -6  -3   8          5.97          3.39         0.49 o
  -5  -3   8          8.50         10.62         0.67 o
  -4  -3   8          4.07          3.60         0.46 o
  -3  -3   8         89.32         92.18         1.91 o
  -2  -3   8          0.01         -0.11         0.15 o
  -1  -3   8         10.65         12.53         0.55 o
   0  -3   8          1.72          3.32         0.35 o
   1  -3   8         27.73         26.11         0.75 o
   2  -3   8         73.83         75.30         1.38 o
   3  -3   8        496.53        469.12         6.29 o
   4  -3   8        409.25        387.42         7.56 o
   5  -3   8          1.98          3.14         0.63 o
   6  -3   8          3.80          3.43         0.66 o
   7  -3   8          3.19          5.37         0.77 o
   8  -3   8         34.92         38.18         2.41 o
  -9  -2   8          0.00          1.05         0.77 o
  -8  -2   8          2.96          2.34         0.74 o
  -7  -2   8          0.83          0.32         0.58 o
  -6  -2   8          1.10          1.34         0.68 o
  -5  -2   8         17.33         18.65         0.85 o
  -4  -2   8          0.15          0.03         0.34 o
  -3  -2   8          2.50          2.48         0.40 o
  -1  -2   8        118.20        107.72         2.02 o
   0  -2   8          6.16          8.80         0.40 o
   1  -2   8         33.97         34.18         0.83 o
   2  -2   8         23.92         20.89         0.68 o
   3  -2   8         32.27         29.86         0.82 o
   4  -2   8         31.92         29.87         1.26 o
   5  -2   8         16.56         14.59         0.96 o
   6  -2   8          8.29          5.56         0.74 o
   7  -2   8          9.04         10.61         0.96 o
   8  -2   8         38.83         48.83         2.72 o
  -9  -1   8         31.38         30.15         1.65 o
  -8  -1   8         87.98         85.14         2.58 o
  -7  -1   8         39.37         38.21         1.59 o
  -6  -1   8          3.51          3.25         0.41 o
  -5  -1   8          3.23          3.62         0.46 o
  -4  -1   8         19.45         16.97         0.81 o
  -3  -1   8         56.19         60.75         1.42 o
  -2  -1   8          4.15          3.51         0.54 o
  -1  -1   8          2.18          4.33         0.56 o
   0  -1   8         51.64         60.11         1.12 o
   1  -1   8          9.01         10.25         0.57 o
   2  -1   8         50.40         52.31         1.56 o
   3  -1   8         91.00         89.05         1.77 o
   4  -1   8          2.02          2.37         0.52 o
   5  -1   8         47.05         49.48         1.62 o
   6  -1   8         39.65         40.90         1.57 o
   7  -1   8          6.49          5.16         0.80 o
   8  -1   8          0.05          1.09         0.93 o
  -9   0   8          1.66          0.69         0.74 o
  -8   0   8          2.80          1.36         0.69 o
  -7   0   8          0.21          2.27         1.13 o
  -6   0   8          0.28          1.02         0.35 o
  -5   0   8         46.52         51.21         1.15 o
  -4   0   8         90.42         90.01         1.88 o
  -3   0   8         32.92         33.80         1.52 o
  -2   0   8        114.25        114.19         2.55 o
  -1   0   8         13.20         14.06         0.64 o
   0   0   8          6.13          4.27         0.38 o
   1   0   8         14.06         14.74         0.67 o
   2   0   8          9.54          6.83         0.36 o
   3   0   8         58.92         61.48         1.11 o
   4   0   8         31.59         31.76         1.11 o
   5   0   8         14.69         13.33         0.60 o
   6   0   8          0.35          1.21         0.55 o
   7   0   8         19.73         19.95         1.24 o
   8   0   8          6.51          8.09         1.32 o
  -9   1   8          1.31          1.44         1.05 o
  -8   1   8          0.56          1.79         0.71 o
  -7   1   8         35.87         34.75         1.56 o
  -6   1   8         48.44         44.44         1.10 o
  -5   1   8         45.40         41.55         1.22 o
  -4   1   8          2.90          3.31         0.43 o
  -3   1   8        423.72        417.00         6.43 o
  -2   1   8        225.18        227.88         4.90 o
  -1   1   8          0.10          0.14         0.22 o
   0   1   8        141.24        141.19         1.86 o
   1   1   8         14.58         17.74         0.70 o
   2   1   8        136.17        124.53         1.88 o
   3   1   8         61.39         61.69         1.13 o
   4   1   8         26.69         26.23         1.09 o
   5   1   8         18.96         20.53         1.10 o
   6   1   8         34.83         39.43         1.06 o
   7   1   8          3.51          3.12         0.69 o
   8   1   8          5.71          7.46         1.32 o
  -9   2   8          0.99          0.93         0.77 o
  -8   2   8          2.95          2.32         0.74 o
  -7   2   8          3.10          1.60         0.78 o
  -6   2   8         25.47         28.80         1.07 o
  -5   2   8         88.77         97.21         2.09 o
  -4   2   8         81.29         79.40         1.64 o
  -3   2   8         10.60         13.13         0.59 o
  -2   2   8        270.31        270.81         4.36 o
  -1   2   8         65.27         57.58         1.51 o
   0   2   8         42.80         42.24         1.08 o
   1   2   8          5.94          6.74         0.56 o
   2   2   8        130.51        117.32         2.08 o
   3   2   8         39.21         36.59         1.07 o
   4   2   8          0.20          0.95         0.39 o
   5   2   8         23.57         25.34         0.99 o
   6   2   8         22.35         23.43         0.95 o
   7   2   8          0.00         -0.02         0.40 o
  -9   3   8         12.62         12.91         1.71 o
  -8   3   8         10.46         11.09         1.10 o
  -7   3   8          4.66          5.07         0.80 o
  -6   3   8          0.03         -0.17         0.57 o
  -5   3   8         16.36         17.97         0.90 o
  -4   3   8          9.79         12.36         0.59 o
  -3   3   8         38.54         32.24         0.93 o
  -2   3   8          0.01          0.23         0.26 o
  -1   3   8        216.79        212.07         3.53 o
   0   3   8        234.28        246.27         4.17 o
   1   3   8          0.17          0.24         0.37 o
   2   3   8         93.57         87.80         2.09 o
   3   3   8         13.64         11.62         0.76 o
   4   3   8          2.05          2.18         0.62 o
   5   3   8          9.76         11.03         0.78 o
   6   3   8         14.77         14.56         0.86 o
   7   3   8          0.26          0.33         0.45 o
  -8   4   8         19.72         20.38         1.23 o
  -7   4   8          0.09          1.19         0.63 o
  -6   4   8          1.62          2.32         0.51 o
  -5   4   8          1.36          2.26         0.55 o
  -4   4   8         12.15         14.15         0.97 o
  -3   4   8        153.28        158.15         2.99 o
  -2   4   8        216.71        228.15         3.32 o
  -1   4   8        166.76        167.52         2.95 o
   0   4   8         35.80         39.36         1.12 o
   1   4   8         97.26         92.37         2.22 o
   2   4   8         91.61         89.51         2.18 o
   3   4   8          7.76          5.96         0.62 o
   4   4   8         15.37         16.56         1.17 o
   5   4   8          2.00          2.49         0.70 o
   6   4   8          1.85          2.10         0.62 o
  -8   5   8          0.41          0.42         0.50 o
  -7   5   8          0.10          0.80         0.63 o
  -6   5   8         14.54         15.12         0.88 o
  -5   5   8          7.74          9.55         0.81 o
  -4   5   8         19.77         20.81         0.98 o
  -3   5   8         62.41         68.54         2.30 o
  -2   5   8         70.71         76.55         2.25 o
  -1   5   8         13.98         16.84         1.13 o
   0   5   8          3.55          3.57         0.53 o
   1   5   8         70.37         70.91         2.45 o
   2   5   8         53.22         47.20         1.51 o
   3   5   8         44.16         47.11         1.51 o
   4   5   8          1.24          1.17         0.62 o
   5   5   8          0.52          0.54         0.62 o
   6   5   8          0.38          2.10         0.70 o
  -7   6   8          4.89          5.92         0.93 o
  -6   6   8          1.56          1.18         0.78 o
  -5   6   8          0.58          0.04         0.43 o
  -4   6   8         14.78         14.35         0.87 o
  -3   6   8         59.94         57.84         1.81 o
  -2   6   8         69.97         69.04         2.17 o
  -1   6   8          0.39          0.39         0.46 o
   0   6   8         93.39         90.91         2.53 o
   1   6   8         35.98         32.97         2.10 o
   2   6   8         26.86         29.13         1.00 o
   3   6   8         25.07         29.34         1.25 o
   4   6   8         30.72         28.15         1.63 o
   5   6   8         23.33         28.69         1.71 o
  -7   7   8          0.17          1.01         1.01 o
  -6   7   8          2.48          2.73         0.61 o
  -5   7   8          0.90          0.50         0.69 o
  -4   7   8         19.66         21.80         1.03 o
  -3   7   8          7.59          7.07         0.69 o
  -2   7   8          3.35          2.96         0.70 o
  -1   7   8          8.89         10.58         0.93 o
   0   7   8         53.19         52.01         1.84 o
   1   7   8          5.29          6.38         1.09 o
   2   7   8         11.70         10.45         0.93 o
   3   7   8          0.63          0.16         0.78 o
   4   7   8          4.29          5.75         0.93 o
  -6   8   8          0.52         -0.31         0.93 o
  -5   8   8          0.02         -0.40         0.51 o
  -4   8   8          7.27          6.59         0.73 o
  -3   8   8          6.23          6.05         0.73 o
  -2   8   8          1.48          1.84         0.70 o
  -1   8   8          0.71          0.97         0.55 o
   0   8   8         19.89         19.92         1.36 o
   1   8   8         11.27          9.72         1.40 o
   2   8   8          3.55          2.60         0.69 o
   3   8   8          3.13          3.50         1.09 o
  -4   9   8          0.99          1.87         0.71 o
  -3   9   8          0.02          0.88         0.80 o
  -2   9   8          0.36          0.51         1.24 o
  -1   9   8          0.14          0.04         0.55 o
   0   9   8          2.92          4.37         0.77 o
   2   9   8          0.76          2.10         1.01 o
  -2 -11   9          1.87          2.72         1.09 o
  -1 -11   9         17.01         24.34         2.02 o
   0 -11   9          6.06          6.99         0.91 o
   1 -11   9          1.66          1.81         0.71 o
   2 -11   9          5.20          6.69         1.24 o
  -4 -10   9          2.64          2.00         0.76 o
  -3 -10   9          4.20          2.72         1.32 o
  -2 -10   9          0.59          0.81         0.49 o
  -1 -10   9          5.45          5.91         1.17 o
   0 -10   9          9.72         10.73         0.84 o
   1 -10   9          0.01         -0.27         0.49 o
   2 -10   9          7.25          8.37         0.74 o
   3 -10   9          7.99          8.34         0.97 o
   4 -10   9          0.55          1.40         0.93 o
  -5  -9   9          7.97          5.70         0.88 o
  -4  -9   9          7.16          9.59         0.81 o
  -3  -9   9          0.01         -0.12         0.44 o
  -2  -9   9          5.66          5.69         0.63 o
  -1  -9   9         13.61         13.02         0.85 o
   0  -9   9         12.33         11.33         0.82 o
   1  -9   9         11.47         13.20         0.84 o
   2  -9   9         21.31         28.18         0.96 o
   3  -9   9          0.07         -0.19         0.62 o
   4  -9   9          0.12          0.66         0.60 o
   5  -9   9         18.43         19.98         1.87 o
  -6  -8   9          4.28          4.06         0.97 o
  -5  -8   9          3.98          3.58         0.64 o
  -4  -8   9          1.70          1.83         0.53 o
  -3  -8   9          4.01          4.53         0.61 o
  -2  -8   9          3.93          5.23         0.60 o
  -1  -8   9          6.33          7.67         0.58 o
   0  -8   9          4.94          4.47         0.58 o
   1  -8   9         19.63         21.27         0.96 o
   2  -8   9         22.44         23.33         0.91 o
   3  -8   9          0.13         -0.52         0.52 o
   4  -8   9         15.01         15.74         1.13 o
   5  -8   9          3.15          4.81         0.77 o
   6  -8   9         17.36         18.27         1.79 o
  -6  -7   9          2.81          1.53         0.74 o
  -5  -7   9          1.80          1.45         0.54 o
  -4  -7   9          3.39          2.93         0.56 o
  -3  -7   9          7.56          6.83         0.64 o
  -2  -7   9         85.96         88.31         2.44 o
  -1  -7   9        152.46        154.87         2.55 o
   0  -7   9         20.81         20.18         0.91 o
   1  -7   9         16.34         14.23         0.70 o
   2  -7   9         62.15         60.31         1.59 o
   3  -7   9          3.72          5.69         0.93 o
   4  -7   9         21.33         24.71         1.29 o
   5  -7   9         16.95         17.51         1.18 o
   6  -7   9          8.92          8.24         0.93 o
  -7  -6   9          5.74          5.33         0.69 o
  -6  -6   9          1.51          0.82         0.49 o
  -5  -6   9          3.58          3.70         0.58 o
  -4  -6   9          7.39          6.69         0.63 o
  -3  -6   9          9.29          9.48         0.69 o
  -2  -6   9          6.09          4.47         0.45 o
  -1  -6   9          3.50          4.03         0.54 o
   0  -6   9          0.85          0.43         0.40 o
   1  -6   9          9.33          8.33         0.53 o
   2  -6   9          5.34          5.13         0.70 o
   3  -6   9         15.67         15.35         1.52 o
   4  -6   9         16.25         18.58         1.10 o
   5  -6   9          0.02          1.09         0.60 o
   6  -6   9         13.52         15.73         1.36 o
   7  -6   9          5.01          6.30         1.24 o
  -7  -5   9          0.10          0.37         0.46 o
  -6  -5   9          0.48         -0.42         0.42 o
  -5  -5   9         17.27         20.38         1.12 o
  -4  -5   9          0.08         -0.36         0.37 o
  -3  -5   9          0.89         -0.08         0.36 o
  -2  -5   9          5.69          7.28         0.49 o
  -1  -5   9          1.04          1.68         0.34 o
   0  -5   9          1.75          2.15         0.43 o
   1  -5   9         26.66         29.22         0.86 o
   2  -5   9         51.47         43.88         1.04 o
   3  -5   9          4.27          4.45         0.55 o
   4  -5   9          3.25          2.30         0.60 o
   5  -5   9          4.19          3.15         0.66 o
   6  -5   9          4.64          5.18         0.76 o
   7  -5   9          0.63          1.24         0.93 o
  -8  -4   9          0.11         -0.54         0.93 o
  -7  -4   9          1.95          3.28         0.53 o
  -6  -4   9         15.00         16.36         0.91 o
  -5  -4   9         11.27         14.66         0.81 o
  -4  -4   9          1.12          0.67         0.40 o
  -3  -4   9         14.02         12.34         0.70 o
  -2  -4   9          3.09          3.78         0.63 o
  -1  -4   9         25.07         26.14         0.81 o
   0  -4   9         30.85         27.67         0.94 o
   1  -4   9         83.43         78.02         1.47 o
   2  -4   9         10.63          8.63         0.53 o
   3  -4   9          2.87          4.43         0.50 o
   4  -4   9          1.61          1.51         0.78 o
   5  -4   9         19.08         19.34         1.15 o
   6  -4   9          0.49          0.90         0.62 o
   7  -4   9          1.17          2.17         0.69 o
  -8  -3   9          2.63          2.95         1.17 o
  -7  -3   9          2.96          4.06         0.66 o
  -6  -3   9         14.20         13.94         0.90 o
  -5  -3   9          1.72          2.40         0.49 o
  -4  -3   9         30.16         35.99         1.16 o
  -3  -3   9         41.14         40.42         1.19 o
  -2  -3   9         70.30         62.34         1.26 o
  -1  -3   9          0.38         -0.04         0.27 o
   0  -3   9          0.48          0.05         0.29 o
   1  -3   9         15.18         15.92         0.66 o
   2  -3   9         48.26         48.87         1.09 o
   3  -3   9         30.61         30.26         0.86 o
   4  -3   9          0.16          0.35         0.49 o
   5  -3   9          3.47          4.70         0.71 o
   6  -3   9          1.61          0.12         0.78 o
   7  -3   9          0.00          0.62         1.44 o
  -8  -2   9          0.00         -0.31         0.93 o
  -7  -2   9         12.34         14.76         0.86 o
  -6  -2   9          5.59          5.06         0.58 o
  -5  -2   9          1.78          2.39         0.48 o
  -4  -2   9         67.58         68.09         1.61 o
  -3  -2   9          6.90          5.20         0.49 o
  -2  -2   9         47.74         51.37         1.13 o
  -1  -2   9          2.72          4.15         0.38 o
   0  -2   9         77.27         65.32         1.26 o
   1  -2   9         11.35         10.74         0.62 o
   2  -2   9        117.40        120.58         1.97 o
   3  -2   9         68.04         66.15         1.31 o
   4  -2   9          3.84          4.15         0.63 o
   5  -2   9         18.85         18.87         1.10 o
   6  -2   9         30.34         37.35         1.54 o
   7  -2   9          3.77          3.68         0.76 o
  -8  -1   9          1.47          1.01         1.01 o
  -7  -1   9          2.20          1.96         0.63 o
  -6  -1   9          0.57          0.99         0.42 o
  -5  -1   9          5.55          6.09         0.55 o
  -4  -1   9         55.59         56.25         1.45 o
  -3  -1   9          5.21          7.35         0.57 o
  -2  -1   9          2.85          2.59         0.36 o
  -1  -1   9         45.53         50.13         1.08 o
   0  -1   9         79.83         72.90         1.55 o
   1  -1   9         51.25         46.32         1.17 o
   2  -1   9          2.96          2.99         0.42 o
   3  -1   9         10.80          9.99         0.53 o
   4  -1   9         33.58         33.90         1.32 o
   5  -1   9         26.93         25.36         1.21 o
   6  -1   9          1.03          1.75         0.60 o
   7  -1   9          0.12          0.22         0.63 o
  -8   0   9          6.99          6.45         1.32 o
  -7   0   9         26.68         23.79         1.94 o
  -6   0   9         48.47         51.58         1.73 o
  -5   0   9         25.11         24.10         0.98 o
  -4   0   9          3.48          3.82         0.49 o
  -3   0   9          4.39          3.50         0.82 o
  -2   0   9         17.77         15.40         1.44 o
  -1   0   9          0.03          0.30         0.24 o
   0   0   9         39.69         38.90         1.40 o
   1   0   9          0.21          0.15         0.25 o
   2   0   9         35.62         32.80         0.85 o
   3   0   9          2.42          2.04         0.30 o
   4   0   9          6.40          6.03         0.54 o
   5   0   9         16.98         17.40         0.67 o
   6   0   9          0.62          0.54         0.55 o
   7   0   9          0.86          1.21         1.32 o
  -8   1   9          2.91          1.01         1.01 o
  -7   1   9          6.11          6.22         1.24 o
  -6   1   9          2.79          4.35         0.55 o
  -5   1   9          2.37          3.33         0.50 o
  -4   1   9          0.23         -0.46         0.46 o
  -3   1   9         13.99         15.25         1.63 o
  -2   1   9         24.98         25.76         0.88 o
  -1   1   9         11.88          9.56         0.54 o
   0   1   9          7.73          8.52         0.62 o
   1   1   9          2.93          3.48         0.47 o
   2   1   9          0.92          0.42         0.32 o
   3   1   9          2.48          2.44         0.45 o
   4   1   9          0.03         -0.43         0.43 o
   5   1   9          3.37          4.24         0.52 o
   6   1   9          0.01         -0.23         0.34 o
   7   1   9          1.01          1.56         0.93 o
  -8   2   9          2.31          1.53         1.98 o
  -7   2   9          0.62          0.40         0.58 o
  -6   2   9          0.02         -0.20         0.62 o
  -5   2   9          3.34          2.74         0.63 o
  -4   2   9        130.61        137.69         2.56 o
  -3   2   9        110.08        119.27         2.26 o
  -2   2   9         14.12         12.80         0.66 o
  -1   2   9          3.68          2.22         0.38 o
   0   2   9          1.55          2.33         0.58 o
   1   2   9         12.50         14.42         0.84 o
   2   2   9          1.71          1.18         0.62 o
   3   2   9         14.29         15.60         0.83 o
   4   2   9         24.38         23.26         1.40 o
   5   2   9          0.16         -0.25         0.39 o
   6   2   9          3.87          3.72         0.52 o
   7   2   9          1.76          2.83         0.47 o
  -8   3   9          0.00          0.04         0.66 o
  -7   3   9          0.04         -0.32         0.58 o
  -6   3   9          3.53          0.99         0.78 o
  -5   3   9          5.96          4.98         0.74 o
  -4   3   9          1.30          1.74         0.42 o
  -3   3   9          0.23          0.52         0.37 o
  -2   3   9        147.76        142.66         2.62 o
  -1   3   9         36.70         36.61         1.08 o
   0   3   9          5.39          5.15         0.56 o
   1   3   9         32.91         32.22         1.21 o
   2   3   9         22.08         24.30         1.05 o
   3   3   9          8.29          9.55         0.75 o
   4   3   9          3.70          4.43         0.70 o
   5   3   9          0.04          0.54         0.54 o
   6   3   9          0.42          0.47         0.54 o
  -8   4   9          9.68         10.77         1.13 o
  -7   4   9         24.73         28.96         1.54 o
  -6   4   9          8.60          7.60         0.70 o
  -5   4   9          2.58          2.40         0.51 o
  -4   4   9          5.10          3.71         0.69 o
  -3   4   9          3.37          3.58         0.66 o
  -2   4   9         64.39         67.50         1.79 o
  -1   4   9        135.55        144.91         2.68 o
   0   4   9         13.85         16.70         1.09 o
   1   4   9          0.35         -0.12         0.39 o
   2   4   9          2.55          3.32         0.56 o
   3   4   9         28.28         27.74         1.16 o
   4   4   9          0.57          0.47         0.54 o
   5   4   9          2.66          2.10         0.70 o
   6   4   9          0.22          0.23         0.54 o
  -7   5   9          9.75         12.67         1.18 o
  -6   5   9          7.18          7.12         0.73 o
  -5   5   9          0.70          0.58         0.46 o
  -4   5   9          0.23          1.46         0.48 o
  -3   5   9          1.21          1.56         0.60 o
  -2   5   9          1.18          3.23         0.66 o
  -1   5   9          3.04          2.57         0.89 o
   0   5   9         64.24         62.07         2.33 o
   1   5   9         86.29         90.13         3.19 o
   2   5   9          0.14          0.90         0.50 o
   3   5   9          7.34          7.13         1.79 o
   4   5   9          0.71          0.62         0.62 o
   5   5   9          6.62          6.61         0.93 o
  -7   6   9          0.64          1.01         1.01 o
  -6   6   9         24.51         27.61         1.47 o
  -5   6   9          3.60          5.83         0.69 o
  -4   6   9          4.28          3.80         0.69 o
  -3   6   9         18.15         17.37         1.04 o
  -2   6   9          0.01          0.22         0.52 o
  -1   6   9          7.27          6.57         0.82 o
   0   6   9          1.39          1.17         0.86 o
   1   6   9          1.88          1.59         0.54 o
   2   6   9          4.49          5.35         0.69 o
   3   6   9          5.69          6.56         0.75 o
   4   6   9          1.32          0.54         0.70 o
  -6   7   9          7.95          8.54         0.96 o
  -5   7   9          6.52          7.21         0.77 o
  -4   7   9          0.03          0.37         0.50 o
  -3   7   9          1.91          2.96         0.73 o
  -2   7   9          1.19          1.73         0.63 o
  -1   7   9         11.30         11.28         1.05 o
   0   7   9          1.06          0.62         0.86 o
   1   7   9          0.01         -0.78         0.78 o
   2   7   9          5.60          7.78         1.32 o
   3   7   9          7.19          5.64         0.75 o
  -4   8   9          1.49          1.64         0.58 o
  -3   8   9          2.29          3.02         0.58 o
  -2   8   9          1.83          0.97         1.01 o
  -1   8   9          7.46          7.04         0.93 o
   0   8   9          1.34          2.33         1.01 o
   1   8   9          0.66          0.31         0.93 o
  -2   9   9          0.33          1.87         1.09 o
  -1   9   9          7.95          9.72         1.48 o
  -2 -10  10          0.09          1.94         1.01 o
  -1 -10  10          0.14         -0.60         0.60 o
   0 -10  10          0.52          1.35         0.70 o
   1 -10  10          3.24          5.83         0.85 o
   2 -10  10          2.69          4.28         1.09 o
   3 -10  10          6.18          7.15         1.40 o
  -4  -9  10          1.68          1.56         0.74 o
  -3  -9  10          2.76          4.81         0.99 o
  -2  -9  10          0.28         -0.01         0.58 o
  -1  -9  10          0.05          0.32         0.57 o
   0  -9  10          3.48          2.48         0.74 o
   1  -9  10          0.49          0.46         0.61 o
   2  -9  10          0.30          0.51         0.42 o
   3  -9  10          1.18          1.50         1.48 o
   4  -9  10          4.70          3.50         1.09 o
  -5  -8  10          0.83          0.08         0.65 o
  -4  -8  10          9.46          7.92         0.76 o
  -3  -8  10         21.78         21.56         1.08 o
  -2  -8  10          0.05          0.00         0.43 o
  -1  -8  10         19.38         19.57         1.52 o
   0  -8  10          1.32          0.84         0.46 o
   1  -8  10          1.00          0.61         0.46 o
   2  -8  10          0.14         -0.20         0.42 o
   3  -8  10         12.25         16.64         1.56 o
   4  -8  10          1.50          3.79         0.82 o
   5  -8  10          0.04          0.62         0.93 o
  -6  -7  10          0.09         -0.65         0.82 o
  -5  -7  10          0.02          0.35         0.50 o
  -4  -7  10          0.01         -0.42         0.42 o
  -3  -7  10          4.48          4.56         0.58 o
  -2  -7  10          0.67          1.04         0.45 o
  -1  -7  10         11.16          9.08         0.88 o
   0  -7  10          0.29          0.57         0.43 o
   1  -7  10          9.81          7.68         0.56 o
   2  -7  10          0.60          0.53         0.37 o
   3  -7  10          0.87          0.93         0.82 o
   4  -7  10          1.49          1.36         0.66 o
   5  -7  10          5.31          6.05         0.97 o
   6  -7  10         10.04         10.57         1.56 o
  -6  -6  10          0.19          0.54         0.54 o
  -5  -6  10          0.17         -0.12         0.44 o
  -4  -6  10          0.31         -0.40         0.40 o
  -3  -6  10          0.00         -0.21         0.40 o
  -2  -6  10          0.65          0.68         0.38 o
  -1  -6  10          4.37          4.03         0.53 o
   0  -6  10          4.57          3.11         0.49 o
   1  -6  10          1.75          1.78         0.39 o
   2  -6  10          4.22          3.71         0.43 o
   3  -6  10          0.21          0.58         0.55 o
   4  -6  10          1.86          0.80         0.63 o
   5  -6  10          0.37          0.56         0.58 o
   6  -6  10         16.01         15.63         1.71 o
  -7  -5  10          0.10          0.12         0.51 o
  -6  -5  10          7.35          9.18         0.78 o
  -5  -5  10          3.52          2.82         0.55 o
  -4  -5  10          0.13         -0.39         0.39 o
  -3  -5  10          0.02         -0.35         0.35 o
  -2  -5  10         17.56         18.33         0.78 o
  -1  -5  10         29.69         27.60         1.03 o
   0  -5  10          4.95          4.97         0.53 o
   1  -5  10          0.13         -0.25         0.32 o
   2  -5  10         21.37         20.07         0.76 o
   3  -5  10         14.51         15.02         1.28 o
   4  -5  10         17.13         20.11         1.15 o
   5  -5  10          1.14          0.74         0.60 o
   6  -5  10          3.64          2.83         0.74 o
  -7  -4  10          2.93          2.96         0.61 o
  -6  -4  10         18.18         19.15         0.99 o
  -5  -4  10         36.95         35.82         2.41 o
  -4  -4  10         19.82         15.03         0.84 o
  -3  -4  10          7.70          7.59         0.65 o
  -2  -4  10         14.71         12.95         0.63 o
  -1  -4  10         37.13         33.28         1.08 o
   0  -4  10          7.09          5.96         0.55 o
   1  -4  10         21.21         19.10         0.75 o
   2  -4  10         29.67         28.04         0.87 o
   3  -4  10          3.09          4.16         0.69 o
   4  -4  10         21.51         18.32         1.75 o
   5  -4  10          5.06          6.34         0.77 o
   6  -4  10         23.07         27.88         1.43 o
   7  -4  10         22.58         22.55         1.94 o
  -7  -3  10          0.12          0.44         0.47 o
  -6  -3  10          3.52          3.18         0.55 o
  -5  -3  10          2.89          2.70         0.53 o
  -4  -3  10          1.91          2.61         0.49 o
  -3  -3  10          0.08          0.34         0.39 o
  -2  -3  10         13.96         13.84         0.65 o
  -1  -3  10          2.34          1.92         0.53 o
   0  -3  10         39.06         45.13         1.24 o
   1  -3  10         88.20         84.48         1.57 o
   2  -3  10         32.66         33.09         0.92 o
   3  -3  10          8.37          9.32         0.67 o
   4  -3  10          0.39         -0.08         0.49 o
   5  -3  10          0.12         -0.21         0.52 o
   6  -3  10         14.31         15.28         1.10 o
   7  -3  10         13.89         18.12         1.79 o
  -8  -2  10          0.67          0.39         1.01 o
  -7  -2  10          3.01          3.35         0.58 o
  -6  -2  10          2.73          3.52         0.57 o
  -5  -2  10         18.10         16.06         1.36 o
  -4  -2  10         12.56         15.77         0.86 o
  -3  -2  10          6.84          5.40         0.54 o
  -2  -2  10         18.66         16.35         0.72 o
  -1  -2  10         88.75         88.69         1.87 o
   0  -2  10         74.41         70.29         1.58 o
   1  -2  10        129.27        121.05         2.01 o
   2  -2  10          6.41          6.82         0.51 o
   3  -2  10          0.47         -0.18         0.37 o
   4  -2  10          1.07          1.24         0.55 o
   5  -2  10          1.66          1.67         0.60 o
   6  -2  10          2.93          2.68         0.69 o
   7  -2  10          0.17          0.54         0.93 o
  -8  -1  10          3.91          4.12         1.24 o
  -7  -1  10          0.61         -0.47         0.47 o
  -6  -1  10          0.03          0.32         0.44 o
  -5  -1  10          5.87          5.24         0.58 o
  -4  -1  10         13.51         15.29         0.82 o
  -3  -1  10         26.68         27.04         1.00 o
  -2  -1  10         26.38         26.13         1.00 o
  -1  -1  10          3.54          2.43         0.43 o
   0  -1  10         17.30         20.41         0.84 o
   1  -1  10         16.06         15.87         0.70 o
   2  -1  10          1.17          0.68         0.33 o
   3  -1  10          5.86          6.26         0.55 o
   4  -1  10          3.12          3.18         0.78 o
   5  -1  10          0.06         -0.16         0.49 o
   6  -1  10          0.06          0.08         0.55 o
   7  -1  10          3.42          4.20         1.17 o
  -8   0  10          0.00          0.23         0.93 o
  -7   0  10          0.77          0.81         0.93 o
  -6   0  10          0.77          0.98         0.47 o
  -5   0  10          0.49          0.47         0.46 o
  -4   0  10         21.45         21.96         1.55 o
  -3   0  10         37.69         34.44         1.13 o
  -2   0  10         18.25         19.55         1.10 o
  -1   0  10         15.44         19.36         1.48 o
   0   0  10         23.13         18.92         0.83 o
   1   0  10         91.41         91.69         1.74 o
   2   0  10         14.26         16.97         0.68 o
   3   0  10         27.36         25.83         0.79 o
   4   0  10          9.56         11.44         0.66 o
   5   0  10          1.32          0.31         0.78 o
   6   0  10          1.04          0.78         0.86 o
  -8   1  10          0.22          0.78         1.01 o
  -7   1  10          1.22          1.94         1.09 o
  -6   1  10          0.87          0.98         0.48 o
  -5   1  10         13.76         12.54         0.89 o
  -4   1  10         27.77         28.43         1.48 o
  -3   1  10         23.57         21.85         1.21 o
  -2   1  10         73.44         77.26         2.00 o
  -1   1  10         18.00         17.46         0.88 o
   0   1  10         38.27         33.36         1.18 o
   1   1  10        174.01        162.49         3.36 o
   2   1  10         18.10         17.82         0.83 o
   3   1  10         20.65         24.03         0.96 o
   4   1  10          1.33          1.03         0.40 o
   5   1  10          0.64          0.96         0.40 o
   6   1  10          2.50          2.72         0.93 o
  -8   2  10          1.41          1.94         1.17 o
  -7   2  10          4.08          4.74         1.24 o
  -6   2  10          0.03         -0.43         0.43 o
  -5   2  10          0.82          2.17         0.63 o
  -4   2  10          0.04          0.52         0.58 o
  -3   2  10          0.46          1.21         0.40 o
  -2   2  10          5.42          5.60         0.51 o
  -1   2  10         22.75         22.24         0.99 o
   0   2  10         79.48         83.23         2.07 o
   1   2  10         40.14         38.82         2.33 o
   2   2  10          0.48          0.42         0.66 o
   3   2  10         55.26         57.03         1.61 o
   4   2  10          1.65          1.24         0.54 o
   5   2  10          0.33          0.62         0.47 o
   6   2  10          0.36          0.39         0.47 o
  -7   3  10          1.91          3.42         1.17 o
  -6   3  10          0.53          1.56         0.93 o
  -5   3  10          6.24          7.97         1.36 o
  -4   3  10          1.42          0.89         0.39 o
  -3   3  10          0.01         -0.25         0.37 o
  -2   3  10          6.35          8.29         0.62 o
  -1   3  10          0.38          0.35         0.40 o
   0   3  10         24.54         25.70         1.12 o
   1   3  10         40.57         44.12         1.48 o
   2   3  10          0.03          0.49         0.45 o
   3   3  10         19.10         19.31         1.01 o
   4   3  10          0.87          0.93         0.54 o
   5   3  10          0.91          0.54         0.54 o
  -7   4  10          1.13          1.56         1.17 o
  -6   4  10          0.03          1.51         0.74 o
  -5   4  10          6.33          8.77         0.97 o
  -4   4  10          3.29          2.15         0.65 o
  -3   4  10         16.06         17.93         0.88 o
  -2   4  10         17.43         16.14         1.62 o
  -1   4  10         34.58         33.32         1.33 o
   0   4  10         13.47         12.02         0.86 o
   1   4  10          8.53          7.46         0.82 o
   2   4  10          3.54          5.60         1.09 o
   3   4  10          2.93          2.77         0.56 o
   4   4  10          0.42         -0.54         0.54 o
   5   4  10          0.60          0.93         0.62 o
  -6   5  10         38.91         40.58         2.02 o
  -5   5  10         63.46         67.62         2.30 o
  -4   5  10         41.65         40.67         1.76 o
  -3   5  10         16.30         14.32         1.10 o
  -2   5  10          6.24          6.63         0.85 o
  -1   5  10          0.69          0.40         0.39 o
   0   5  10          0.32         -0.12         0.45 o
   1   5  10          0.00         -0.22         0.62 o
   2   5  10          0.30          1.01         0.52 o
   3   5  10          1.78          2.55         1.21 o
   4   5  10         17.05         21.15         1.48 o
  -5   6  10         20.05         18.58         2.29 o
  -4   6  10          4.73          3.10         1.40 o
  -3   6  10          1.61          2.84         0.74 o
  -2   6  10          0.78          1.05         0.60 o
  -1   6  10          4.91          5.60         0.82 o
   0   6  10          3.38          4.12         1.17 o
   1   6  10          0.13         -0.13         0.58 o
   2   6  10          5.09          5.70         1.17 o
   3   6  10         13.77         15.52         1.17 o
  -4   7  10          0.06         -0.16         1.01 o
  -3   7  10         30.56         33.75         1.70 o
  -2   7  10         28.79         27.88         1.54 o
  -1   7  10         25.29         28.18         1.90 o
   0   7  10          9.70          7.15         1.32 o
   1   7  10          0.40          2.02         1.09 o
  -2   8  10          0.20          0.70         0.93 o
  -1   8  10          0.28          0.78         0.93 o
  -3  -9  11         13.14         13.26         1.13 o
  -2  -9  11          2.24          2.41         1.09 o
  -1  -9  11          2.35          3.81         0.80 o
   0  -9  11          3.43          5.08         0.80 o
   1  -9  11         12.97         13.29         1.07 o
   2  -9  11          2.18          2.57         1.01 o
   3  -9  11          0.42         -0.23         1.01 o
  -4  -8  11          3.15          2.20         0.74 o
  -3  -8  11         16.67         17.47         3.85 o
  -2  -8  11          4.58          4.30         0.86 o
  -1  -8  11          1.81          1.86         0.57 o
   0  -8  11          4.40          3.98         0.63 o
   1  -8  11          0.54          0.39         0.47 o
   2  -8  11          5.04          6.21         0.79 o
   3  -8  11          3.40          4.59         1.24 o
   4  -8  11          0.38          1.01         0.93 o
  -5  -7  11          0.21          0.61         0.69 o
  -4  -7  11          1.03          0.48         0.51 o
  -3  -7  11          5.67          5.00         0.64 o
  -2  -7  11          0.00         -0.48         0.52 o
  -1  -7  11         12.04         12.80         0.85 o
   0  -7  11         14.76         12.82         1.21 o
   1  -7  11          2.80          2.38         0.52 o
   2  -7  11          7.87          9.31         0.69 o
   3  -7  11          6.33          5.44         0.82 o
   4  -7  11          0.94          0.70         0.86 o
   5  -7  11          0.07         -0.23         0.86 o
  -6  -6  11          0.04         -0.47         0.93 o
  -5  -6  11          0.22          0.43         0.51 o
  -4  -6  11          8.29          8.90         0.75 o
  -3  -6  11          4.16          3.09         0.57 o
  -2  -6  11          1.32          1.62         0.48 o
  -1  -6  11          0.53          0.36         0.48 o
   0  -6  11          0.23          0.08         0.43 o
   1  -6  11          0.12         -0.08         0.36 o
   2  -6  11          0.35          0.22         0.36 o
   3  -6  11          0.04          0.23         0.60 o
   4  -6  11          4.40          4.90         0.80 o
   5  -6  11          5.22          5.13         1.24 o
  -6  -5  11          5.64          5.63         0.68 o
  -5  -5  11          6.17          5.89         0.66 o
  -4  -5  11          0.52          1.11         0.46 o
  -3  -5  11          0.54         -0.41         0.41 o
  -2  -5  11          0.02         -0.25         0.43 o
  -1  -5  11          2.00          0.84         0.81 o
   0  -5  11          6.98          7.67         0.64 o
   1  -5  11          0.03         -0.12         0.36 o
   2  -5  11          3.75          2.84         0.45 o
   3  -5  11          0.36          0.93         1.28 o
   4  -5  11          1.33          1.16         0.63 o
   5  -5  11          0.17          0.16         0.60 o
  -6  -4  11          0.33          0.00         0.48 o
  -5  -4  11          1.66          3.12         0.57 o
  -4  -4  11          7.10          7.07         0.66 o
  -3  -4  11          3.65          3.06         0.51 o
  -2  -4  11          1.48          1.58         0.91 o
  -1  -4  11          8.01          8.77         0.69 o
   0  -4  11          0.17         -0.13         0.40 o
   1  -4  11         18.49         18.40         0.78 o
   2  -4  11         39.23         40.07         1.06 o
   3  -4  11          6.89          7.40         0.89 o
   4  -4  11          0.30          0.54         0.60 o
   5  -4  11          0.42         -0.62         0.62 o
   6  -4  11          3.87          5.13         1.24 o
  -7  -3  11          1.54          1.26         0.56 o
  -6  -3  11          0.28          0.66         0.52 o
  -5  -3  11          0.29          0.60         0.49 o
  -4  -3  11         19.56         22.77         1.04 o
  -3  -3  11         64.08         61.07         1.59 o
  -2  -3  11         11.70          8.21         0.64 o
  -1  -3  11          7.18          7.05         0.61 o
   0  -3  11          0.87          0.07         0.42 o
   1  -3  11          0.89          0.91         0.37 o
   2  -3  11         25.51         26.18         0.86 o
   3  -3  11          0.81         -0.05         0.52 o
   4  -3  11          0.06         -0.01         0.86 o
   5  -3  11          3.91          6.95         0.85 o
   6  -3  11          3.47          2.72         1.09 o
  -7  -2  11          0.19          0.91         0.55 o
  -6  -2  11          3.93          4.40         0.64 o
  -5  -2  11          1.23          0.23         0.46 o
  -4  -2  11          2.75          1.60         0.54 o
  -3  -2  11          4.48          6.41         0.63 o
  -2  -2  11          3.22          2.26         0.62 o
  -1  -2  11         51.71         41.75         1.21 o
   0  -2  11         48.35         44.60         1.30 o
   1  -2  11          7.01          7.07         0.53 o
   2  -2  11          0.29          0.67         0.36 o
   3  -2  11          1.94          1.85         0.58 o
   4  -2  11          5.95          7.27         0.86 o
   5  -2  11          0.00         -0.54         0.54 o
   6  -2  11          0.02         -0.70         0.78 o
  -7  -1  11          3.25          3.59         0.91 o
  -6  -1  11          0.29          0.68         0.50 o
  -5  -1  11          0.05         -0.40         0.40 o
  -4  -1  11          0.47          0.41         0.45 o
  -3  -1  11          7.78          8.48         0.68 o
  -2  -1  11          0.05          0.03         0.46 o
  -1  -1  11          9.66          7.85         0.80 o
   0  -1  11         58.95         53.83         1.73 o
   1  -1  11          0.15         -0.03         0.34 o
   2  -1  11          0.04          0.12         0.34 o
   3  -1  11          4.55          4.37         0.69 o
   4  -1  11          0.84          0.83         0.52 o
   5  -1  11          0.21          0.50         0.58 o
   6  -1  11          0.59          0.39         0.82 o
  -7   0  11          0.05          0.12         0.51 o
  -6   0  11          0.21          0.87         0.51 o
  -5   0  11          8.95          9.71         0.76 o
  -4   0  11         10.69          9.23         0.73 o
  -3   0  11          5.13          5.85         0.60 o
  -2   0  11         19.01         15.55         1.40 o
  -1   0  11          7.68          6.61         1.09 o
   0   0  11          3.20          2.72         0.86 o
   1   0  11          4.22          2.72         0.86 o
   2   0  11         24.66         20.37         1.63 o
   4   0  11          4.60          8.71         1.24 o
   5   0  11          0.99         -0.08         0.78 o
   6   0  11          0.12         -0.31         0.86 o
  -7   1  11          0.36         -0.57         0.60 o
  -6   1  11          1.61          1.56         0.53 o
  -5   1  11          6.90          6.41         0.67 o
  -4   1  11         17.20         24.48         1.71 o
  -3   1  11          0.10         -0.39         0.49 o
  -2   1  11         11.70         10.11         1.24 o
  -1   1  11          1.12          1.00         0.46 o
   0   1  11         14.03         14.07         0.83 o
   1   1  11          8.70          8.40         0.65 o
   2   1  11          0.17         -0.34         0.34 o
   3   1  11          1.03          1.56         0.54 o
   4   1  11          2.47          2.64         0.54 o
   5   1  11          1.76          1.56         0.47 o
  -7   2  11          0.02          0.47         1.01 o
  -6   2  11          0.02         -0.43         0.47 o
  -5   2  11          0.02         -0.10         0.66 o
  -4   2  11          2.29          1.75         1.44 o
  -3   2  11         25.12         26.69         1.21 o
  -2   2  11         19.13         19.59         0.99 o
  -1   2  11          0.07          0.21         0.40 o
   0   2  11          9.43          9.96         0.76 o
   1   2  11          9.66         10.28         0.78 o
   2   2  11          0.04          0.25         0.39 o
   3   2  11         11.40          9.02         0.86 o
   4   2  11          8.80          7.39         0.78 o
   5   2  11          0.75         -0.08         0.47 o
  -6   3  11          8.81         10.32         1.04 o
  -5   3  11          0.01          0.62         0.65 o
  -4   3  11          0.05          0.19         0.51 o
  -3   3  11         11.09         10.38         0.78 o
  -2   3  11          3.71          4.07         0.53 o
  -1   3  11         14.57         13.60         0.93 o
   0   3  11          1.94          1.08         0.50 o
   1   3  11          1.96          2.78         0.58 o
   2   3  11          6.91          7.84         0.72 o
   3   3  11          0.70          0.93         0.54 o
   4   3  11          3.37          4.59         0.78 o
  -6   4  11          0.72          1.00         0.74 o
  -5   4  11         12.12         16.28         1.32 o
  -4   4  11          8.07          8.27         0.96 o
  -3   4  11          0.00          0.18         0.43 o
  -2   4  11          0.73          0.43         0.40 o
  -1   4  11         17.36         17.97         1.10 o
   0   4  11         16.50         19.06         2.25 o
   1   4  11          2.69          3.54         0.62 o
   2   4  11          0.00          0.51         0.78 o
   3   4  11          2.01          1.09         0.62 o
  -5   5  11          0.40          0.31         1.09 o
  -4   5  11         12.50         16.58         1.52 o
  -3   5  11          0.69         -0.22         0.63 o
  -2   5  11          2.15          3.52         0.78 o
  -1   5  11          3.31          3.25         0.63 o
   0   5  11          0.81          1.87         0.56 o
   1   5  11          1.64          1.46         0.58 o
   2   5  11          1.79          2.18         0.62 o
   3   5  11          1.26          0.54         0.70 o
  -4   6  11          0.86          1.24         1.09 o
  -3   6  11          6.55          8.63         1.48 o
  -2   6  11          1.34          0.54         0.93 o
   0   6  11          0.39          0.93         0.70 o
   1   6  11          0.07          0.16         0.62 o
  -2  -8  12          7.37          6.53         1.32 o
  -1  -8  12          0.63          0.23         0.93 o
   0  -8  12          9.79         11.61         1.04 o
   1  -8  12          0.71          0.07         0.63 o
  -4  -7  12          0.00         -0.54         0.86 o
  -3  -7  12          0.12         -0.86         0.86 o
  -2  -7  12          0.55          0.87         0.63 o
  -1  -7  12          1.24          2.12         0.58 o
   0  -7  12          0.02         -0.27         0.51 o
   1  -7  12          0.10         -0.48         0.48 o
   2  -7  12          8.83          8.40         0.76 o
   3  -7  12          3.94          1.94         1.01 o
  -4  -6  12          0.54          0.12         0.66 o
  -3  -6  12          8.83          8.95         0.93 o
  -2  -6  12         16.02         17.05         1.52 o
  -1  -6  12          0.07          0.53         0.49 o
   0  -6  12          3.02          4.00         0.60 o
   1  -6  12          2.33          2.08         0.51 o
   2  -6  12          1.84          2.46         0.56 o
   3  -6  12          0.00         -0.60         0.60 o
   4  -6  12          2.96          2.95         1.09 o
  -5  -5  12          0.17          1.02         0.69 o
  -4  -5  12          0.05         -0.32         0.46 o
  -3  -5  12          0.11         -0.51         0.52 o
  -2  -5  12          1.79          1.09         0.52 o
  -1  -5  12         25.81         25.65         1.08 o
   0  -5  12         36.23         38.47         1.27 o
   1  -5  12          0.20          0.17         0.46 o
   2  -5  12          0.06          0.22         0.52 o
   3  -5  12          1.27          1.83         0.65 o
   4  -5  12          2.03          0.78         0.93 o
  -5  -4  12          1.77          1.01         0.52 o
  -4  -4  12          0.49          0.36         0.46 o
  -3  -4  12          1.41          0.60         0.66 o
  -2  -4  12          0.04         -0.67         0.67 o
  -1  -4  12         12.41         11.11         0.78 o
   0  -4  12         64.14         65.34         1.68 o
   1  -4  12          1.21          1.66         0.51 o
   2  -4  12          0.11          0.11         0.40 o
   3  -4  12         10.36         12.63         1.83 o
   4  -4  12         17.53         18.95         1.21 o
  -6  -3  12          1.73          1.64         0.74 o
  -5  -3  12          2.77          2.96         0.60 o
  -4  -3  12          5.96          5.10         0.73 o
  -3  -3  12          4.61          3.67         0.66 o
  -2  -3  12          9.75         11.65         0.97 o
  -1  -3  12          8.25          9.76         0.75 o
   0  -3  12          9.49          8.93         0.73 o
   1  -3  12          2.69          3.22         0.48 o
   2  -3  12         10.64         10.41         0.63 o
   3  -3  12          0.10         -0.52         0.52 o
   4  -3  12          3.19          4.57         0.77 o
   5  -3  12          0.77          2.02         1.01 o
  -6  -2  12          4.12          4.51         0.68 o
  -5  -2  12          0.44          0.82         0.51 o
  -4  -2  12         13.09         10.84         0.79 o
  -3  -2  12          3.44          2.84         0.66 o
  -2  -2  12         21.14         18.40         1.10 o
  -1  -2  12         20.57         17.29         1.13 o
   0  -2  12         11.41         10.11         0.91 o
   1  -2  12          0.37          0.07         0.65 o
   2  -2  12          0.10         -0.36         0.36 o
   3  -2  12          3.44          2.37         0.66 o
   4  -2  12          0.37          0.54         0.58 o
   5  -2  12          2.98          2.46         1.17 o
  -6  -1  12          3.48          2.48         0.71 o
  -5  -1  12          0.29          0.22         0.72 o
  -4  -1  12          1.54          0.26         0.46 o
  -3  -1  12          1.39          0.67         0.62 o
  -2  -1  12          0.11         -0.08         0.70 o
  -1  -1  12          5.30          6.49         1.32 o
   0  -1  12          0.45          0.39         0.55 o
   1  -1  12          6.81          5.09         1.17 o
   2  -1  12          7.88         10.33         0.91 o
   4  -1  12          0.19          0.31         0.86 o
   5  -1  12          0.05         -0.78         0.78 o
  -6   0  12         14.29         14.98         0.96 o
  -5   0  12          4.06          2.89         0.58 o
  -4   0  12          0.06         -0.45         0.45 o
  -3   0  12          1.25          0.66         0.58 o
  -2   0  12          2.71          1.38         0.58 o
  -1   0  12         25.48         22.27         1.24 o
   0   0  12          4.88          3.81         1.01 o
   1   0  12          2.71          2.18         0.86 o
   2   0  12         23.79         27.53         1.94 o
  -6   1  12          0.48         -0.26         1.17 o
  -5   1  12         10.47         12.73         0.90 o
  -4   1  12          9.92          8.15         0.75 o
  -3   1  12          1.49          1.88         0.63 o
  -2   1  12          5.56          7.08         1.17 o
  -1   1  12         23.99         25.19         1.87 o
   0   1  12          8.70          7.81         1.40 o
   1   1  12          0.00         -0.29         0.62 o
   2   1  12          3.97          5.62         0.60 o
   3   1  12          1.01          0.86         0.47 o
   4   1  12          6.63          5.83         0.70 o
  -5   2  12          0.76          1.60         0.57 o
  -4   2  12          0.95         -0.48         0.58 o
  -3   2  12          5.69          5.79         0.82 o
  -2   2  12          5.57          4.83         0.70 o
  -1   2  12          1.19          0.70         0.47 o
   0   2  12          0.03         -0.21         0.40 o
   1   2  12          2.42          3.50         1.09 o
   2   2  12          3.21          2.49         0.52 o
   3   2  12          1.66          0.93         0.54 o
  -5   3  12          9.27         10.81         1.63 o
  -4   3  12          5.44          6.18         0.91 o
  -3   3  12         46.20         52.02         3.35 o
  -2   3  12         43.50         45.76         1.59 o
  -1   3  12          6.12          6.72         0.75 o
   0   3  12          1.94          2.21         0.82 o
   1   3  12          4.59          5.60         0.70 o
   2   3  12          0.03          0.00         0.46 o
  -4   4  12          0.29          0.16         0.54 o
  -3   4  12          1.37          1.48         1.21 o
  -2   4  12          0.11          1.01         0.58 o
  -1   4  12          1.14          0.91         1.32 o
   0   4  12          3.35          3.22         0.63 o
   1   4  12          0.69          0.59         0.58 o
   2   4  12          0.08         -0.23         0.93 o
  -3   5  12          1.46          2.41         1.17 o
  -2   5  12          0.17          0.78         0.70 o
  -1   5  12          4.71          6.30         0.93 o
   0   5  12          6.47          5.91         0.93 o
   0  -7  13          0.00          0.93         1.01 o
  -2  -6  13          0.13          0.86         0.93 o
  -1  -6  13          0.38          0.67         0.71 o
   0  -6  13          0.44          0.81         0.55 o
   1  -6  13          4.61          6.79         0.88 o
   2  -6  13          0.76          0.54         1.01 o
  -3  -5  13          2.49          1.17         0.93 o
  -2  -5  13          1.19          0.39         0.86 o
  -1  -5  13          0.29          1.68         0.55 o
   0  -5  13          0.33          0.49         0.52 o
   1  -5  13          0.01          0.87         0.49 o
   2  -5  13          2.47          2.58         0.60 o
  -4  -4  13          4.31          4.43         1.17 o
  -3  -4  13          0.55          0.08         0.86 o
  -2  -4  13          2.53          2.10         0.71 o
  -1  -4  13          8.56          7.68         0.73 o
   0  -4  13          3.66          3.60         0.61 o
   1  -4  13         12.81         14.69         0.90 o
   2  -4  13          0.03         -0.48         0.48 o
   3  -4  13          0.02          0.58         0.69 o
  -4  -3  13          0.16          0.31         0.93 o
  -3  -3  13          1.23          1.25         1.28 o
  -2  -3  13         12.76         12.43         1.17 o
  -1  -3  13         20.41         19.58         1.63 o
   0  -3  13          0.12         -0.43         0.55 o
   1  -3  13          0.22         -0.48         0.48 o
   2  -3  13          4.22          4.08         0.63 o
   3  -3  13          0.01          0.04         0.60 o
  -5  -2  13          0.52          1.08         0.71 o
  -4  -2  13          0.14         -0.08         0.86 o
  -3  -2  13          0.06         -0.19         0.60 o
  -2  -2  13          6.14          4.73         1.17 o
  -1  -2  13          7.41          5.86         1.13 o
   0  -2  13          0.01         -0.49         0.49 o
   1  -2  13          9.55          9.39         1.79 o
   2  -2  13          0.69          0.47         0.86 o
  -5  -1  13          0.05         -0.37         0.70 o
  -4  -1  13          1.82          3.03         1.01 o
  -3  -1  13          0.37          0.19         0.58 o
  -2  -1  13          0.02         -0.52         0.58 o
  -1  -1  13          2.29          1.45         0.69 o
   0  -1  13          0.22         -0.51         0.86 o
   1  -1  13         13.32         13.96         1.10 o
   2  -1  13          1.71          2.33         0.69 o
  -4   0  13          1.65          1.83         0.71 o
  -3   0  13          4.79          5.07         1.09 o
  -2   0  13          0.08          0.64         0.62 o
  -1   0  13          5.18          6.03         0.82 o
   0   0  13          4.89          7.09         0.91 o
   1   0  13          2.33          1.71         0.66 o
   2   0  13          0.98         -0.13         0.58 o
  -4   1  13          0.00          0.02         0.69 o
  -3   1  13          0.49          1.09         0.93 o
  -2   1  13          1.81          2.64         1.01 o
  -1   1  13          8.32          8.09         1.40 o
   0   1  13          5.97          6.14         1.24 o
   1   1  13          0.14          0.08         0.86 o
   2   1  13          0.76         -0.54         0.86 o
  -4   2  13          8.14          6.30         1.32 o
  -1   2  13          0.18          0.22         0.48 o
   0   2  13          0.51          0.54         1.40 o
   1   2  13          0.01          0.06         0.47 o
  -2   3  13          0.48          0.16         0.62 o
  -1   3  13          0.28          0.86         0.70 o
   0   3  13          0.15         -0.54         0.54 o
  -2  -3  14          1.88          0.23         0.93 o
  -1  -3  14          0.88          0.47         1.01 o
   0  -3  14          2.47          2.02         1.01 o
  -2  -2  14          4.74          4.98         1.24 o
  -1  -2  14          8.85         11.35         1.48 o
   0  -2  14          2.31          3.50         1.09 o
  -2  -1  14          1.13          1.01         1.01 o
  -1  -1  14          0.04         -0.16         0.93 o
   0  -1  14          0.93          1.32         1.09 o
  -1   0  14          0.05         -0.86         0.93 o
                                                
